# Supplementary material for: Identifying the Growth Modulon of Corynebacterium glutamicum
Source: Front Microbiol. 2019 May 8;10:974. doi: 10.3389/fmicb.2019.00974 (PMC6517550; doi:10.3389/fmicb.2019.00974)
Supplement: Supplementary file 1 [file Data_Sheet_1.csv]

Supplementary Data Sheet 1
Used gene annotation
Gene ID in CgTB4	Gene ID Coryneregnet	Gene name	Start	Stop	Length	Protein Name
CgTB4_00005	cg0001	dnaA	1	1575	1575	CHROMOSOMAL REPLICATION INITIATOR PROTEIN
CgTB4_00010	cg0004	dnaN	2292	3476	1185	DNA POLYMERASE III, BETA SUBUNIT
CgTB4_00015	cg0005	recF	3585	4769	1185	DNA REPAIR AND GENETIC RECOMBINATION PROTEIN
CgTB4_00020	cg0006	cg0006	4766	5302	537	hypothetical protein
CgTB4_00025	cg0007	gyrB	5435	7489	2055	DNA GYRASE SUBUNIT B
CgTB4_00030	cg0008	cg0008	7884	8798	915	hypothetical protein
CgTB4_00035	cg0009	cg0009	9376	8795	582	UNCHARACTERIZED MEMBRANE PROTEIN
CgTB4_00040	cg0010	cg0010	9914	9471	444	hypothetical protein
CgTB4_00045	cg0012	ssuR	11171	10104	1068	PUTATIVE TRANSCRIPTION REGULATOR PROTEIN
CgTB4_00050	cg0013	cg0013	11523	11260	264	Bacterial regulatory proteins, tetR family
CgTB4_00055	cg0014	cg0014	11768	11520	249	Helix-turn-helix protein, copG family
CgTB4_00060	cg0015	gyrA	11831	14401	2571	DNA TOPOISOMERASE (ATP-HYDROLYSING)
CgTB4_00065	cg0016	cg0016	14405	14749	345	PUTATIVE INTEGRAL MEMBRANE PROTEIN
CgTB4_00080	cg0018	cg0018	16243	15206	1038	HYPOTHETICAL MEMBRANE PROTEIN
CgTB4_00085	cg0019	cg0019	16314	17210	897	Bacterial regulatory protein, LysR family
CgTB4_00090	cg0021	cg0021	17260	17673	414	hypothetical protein
CgTB4_00095	cg0025	cg0025	18729	17857	873	PUTATIVE INTEGRAL MEMBRANE CYTOCHROME BIOGENESIS PROTEIN
CgTB4_00100	cg0026	cg0026	19479	18733	747	HCCA ISOMERASE, secreted protein
CgTB4_00105	cg0027	cg0027	19705	20076	372	Regulatory protein, MarR family
CgTB4_00110	cg0029	cg0029	20073	21068	996	protease with chaperone function
CgTB4_00115	cg0031	cg0031	21241	21071	171	reductase related to diketogulonate reductase
CgTB4_00120	cg0033	cg0033	21426	21527	102	putative secreted protein
CgTB4_00125	cg0034	cg0034	21597	22127	531	5'-NUCLEOTIDASE (putative pseudogene)
CgTB4_00130	cg0035	cg0035	22164	23402	1239	5'-NUCLEOTIDASE (putative pseudogene)
CgTB4_00150	CgTB4_00150	CgTB4_00150	24214	24732	519	#NV
CgTB4_00155	cg0039	cg0039	26573	24882	1692	putative transcriptional regulator
CgTB4_00160	cg0040	cg0040	28099	26819	1281	PUTATIVE SECRETED PROTEIN
CgTB4_00165	cg0041	znuA2	29117	28161	957	PUTATIVE SOLUTE-BINDING LIPOPROTEIN, signal peptid
CgTB4_00170	cg0042	znuB2	29965	29114	852	ABC TRANSPORTER PROTEIN, INTEGRAL MEMBRANE SUBUNIT
CgTB4_00175	cg0043	znuC2	29995	30654	660	ABC TRANSPORT PROTEIN, ATP-BINDING SUBUNIT
CgTB4_00180	cg0044	cg0044	30697	31680	984	PROBABLE SOLUTE-BINDING LIPOPROTEIN, signal peptide
CgTB4_00185	cg0045	cg0045	31677	32702	1026	PROBABLE ABC TRANSPORT PROTEIN, MEMBRANE COMPONENT
CgTB4_00190	cg0046	cg0046	32699	33460	762	PROBABLE ABC TRANSPORT PROTEIN, ATP-BINDING COMPON
CgTB4_00195	cg0047	cg0047	34274	33462	813	hypothetical protein
CgTB4_00200	cg0048	ppiA	34330	34902	573	PEPTIDYL-PROLYL CIS-TRANS ISOMERASE B
CgTB4_00205	cg0049	cg0049	35012	35671	660	PUTATIVE TRANSMEMBRANE PROTEIN, RHOMBOID FAMILY
CgTB4_00210	cg0051	cg0051	37242	36244	999	PROBABLE TRANSCRIPTION REGULATOR PROTEIN, AraC typ
CgTB4_00215	cg0052	cg0052	37245	38201	957	PUTATIVE IRON-SIDEROPHORE UPTAKE SYSTEM TRANSMEMBR
CgTB4_00220	cg0053	cg0053	38202	38981	780	PUTATIVE IRON-SIDEROPHORE UPTAKE SYSTEM ATP-BINDIN
CgTB4_00225	cg0054	cg0054	38978	39802	825	IRON-CHELATOR UTILIZATION PROTEIN
CgTB4_00230	cg0055	cg0055	40458	40186	273	putative membrane protein
CgTB4_00235	cg0057	pknB	42513	40573	1941	EUKARYOTIC-TYPE SERINE/THREONINE KINASE
CgTB4_00240	cg0059	pknA	43919	42510	1410	SERINE/THREONINE PROTEIN KINASE
CgTB4_00245	cg0060	pbpA	45347	43923	1425	D-ALANYL-D-ALANINE CARBOXYPEPTIDASE
CgTB4_00250	cg0061	rodA	46669	45344	1326	PUTATIVE FTSW/RODA/SPOVE FAMILY CELL CYCLE PROTEIN
CgTB4_00255	cg0062	ppp	48021	46666	1356	PROTEIN PHOSPHATASE
CgTB4_00260	cg0063	cg0063	48485	48021	465	Secreted PROTEIN
CgTB4_00265	cg0064	cg0064	49398	48502	897	hypothetical protein
CgTB4_00275	cg0065	cg0065	50616	49894	723	Haem peroxidase superfamily
CgTB4_00280	CgTB4_00280	CgTB4_00280	50972	50751	222	#NV
CgTB4_00285	cg0066	cg0066	51436	50963	474	hypothetical protein
CgTB4_00290	cg0067	gabD3	53095	51623	1473	SUCCINATE-SEMIALDEHYDE DEHYDROGENASE (NADP+)
CgTB4_00295	CgTB4_00295	CgTB4_00295	53097	54011	915	#NV
CgTB4_00300	cg0071	cg0071	54179	55549	1371	Metallo-beta-lactamase superfamily
CgTB4_00305	cg0072	cg0072	56372	55626	747	conserved hypothetical membrane protein
CgTB4_00310	cg0073	cg0073	56676	56383	294	sulfurtransferase
CgTB4_00315	cg0074	cg0074	57270	56677	594	sulfurtransferase
CgTB4_00320	cg0075	cg0075	57397	57654	258	hypothetical protein
CgTB4_00325	cg0076	cg0076	58087	58944	858	hypothetical protein
CgTB4_00330	cg0077	cg0077	59091	59933	843	hypothetical protein
CgTB4_00335	cg0078	cg0078	59952	60665	714	putative membrane protein
CgTB4_00340	cg0079	cg0079	60669	62324	1656	putative secreted protein
CgTB4_00345	cg0080	cg0080	63508	62387	1122	CorA-like Mg2+ transporter protein
CgTB4_00350	cg0081	cg0081	64040	63591	450	putative tautomerase
CgTB4_00355	cg0082	cg0082	64190	65461	1272	Voltage gated chloride channel
CgTB4_00360	cg0083	cg0083	66197	65505	693	mononucleotide transporter
CgTB4_00365	cg0085	phoH1	66599	67975	1377	ATPase related to phosphate starvation-inducible protein
CgTB4_00370	cg0087	cg0087	68634	68248	387	probable transmembrane transport protein
CgTB4_00375	cg0088	citH	70297	68717	1581	Citrate transporter
CgTB4_00380	cg0089	citA	70506	72161	1656	SENSORY HISTIDINE KINASE IN TWO-COMPONENT RETGULAT
CgTB4_00385	cg0090	citB	72161	72817	657	TWO-COMPONENT RESPONSE REGULATOR CitB
CgTB4_00390	cg0091	cg0091	73728	72814	915	D-isomer specific 2-hydroxyacid dehydrogenase
CgTB4_00395	cg0092	cg0092	73844	74275	432	PUTATIVE MEMBRANE PROTEIN
CgTB4_00400	cg0095	bioB	74490	75494	1005	BIOTIN SYNTHASE
CgTB4_00405	cg0096	cg0096	75506	75745	240	hypothetical protein
CgTB4_00410	CgTB4_00410	CgTB4_00410	75981	75727	255	#NV
CgTB4_00430	cg0103	crnT	83568	82117	1452	Permease of the major facilitator superfamily
CgTB4_00435	cg0104	codA	84935	83688	1248	CREATININE DEAMINASE
CgTB4_00440	CgTB4_00440	CgTB4_00440	85319	85095	225	#NV
CgTB4_00445	CgTB4_00445	CgTB4_00445	85623	85426	198	#NV
CgTB4_00450	cg0107	cg0107	86220	85660	561	secreted protein
CgTB4_00455	cg0108	cg0108	86318	87244	927	PUTATIVE SIR2-LIKE REGULATORY PROTEIN
CgTB4_00460	cg0109	lip1	88532	87558	975	TRIACYLGLYCEROL LIPASE PRECURSOR
CgTB4_00465	cg0110	lip2	89444	88542	903	TRIACYLGLYCEROL LIPASE PRECURSOR
CgTB4_00470	CgTB4_00470	CgTB4_00470	89573	90448	876	#NV
CgTB4_00475	cg0112	ureR	90973	90458	516	Bacterial regulatory protein, MarR family
CgTB4_00480	cg0113	ureA	91174	91476	303	PROBABLE UREASE GAMMA SUBUNIT
CgTB4_00485	cg0114	ureB	91503	91991	489	UREASE BETA SUBUNIT
CgTB4_00490	cg0115	ureC	91992	93704	1713	UREASE ALPHA SUBUNIT
CgTB4_00495	cg0116	ureE	93729	94202	474	UREASE ACCESSORY PROTEIN
CgTB4_00500	cg0117	ureF	94202	94882	681	UREASE ACCESSORY PROTEIN
CgTB4_00505	cg0118	ureG	94899	95516	618	UREASE ACCESSORY PROTEIN
CgTB4_00510	cg0119	ureD	95517	96368	852	UREASE ACCESSORY PROTEIN
CgTB4_00515	cg0120	cg0120	97117	96365	753	Esterase/lipase/thioesterase family protein
CgTB4_00520	cg0121	cg0121	98470	97316	1155	Permease of the major facilitator superfamily
CgTB4_00525	cg0122	cg0122	101582	98805	2778	putative glycerol 3-phosphate dehydrogenase
CgTB4_00530	cg0123	htpG	103435	101609	1827	PUTATIVE HEAT SHOCK PROTEIN (HSP90-FAMILY)
CgTB4_00535	cg0124	amn	103479	104912	1434	AMP NUCLEOSIDASE
CgTB4_00540	CgTB4_00540	CgTB4_00540	105054	105254	201	#NV
CgTB4_00545	CgTB4_00545	CgTB4_00545	105622	105170	453	#NV
CgTB4_00550	cg0127	cg0127	106392	105838	555	Thiamine pyrophosphate dependent enzyme
CgTB4_00555	CgTB4_00555	CgTB4_00555	106429	106590	162	#NV
CgTB4_00560	cg0128	cg0128	107178	106627	552	secreted protein, Signal peptide
CgTB4_00565	cg0129	putA	107435	110893	3459	PROLINE DEHYDROGENASE/DELTA-1-PYRROLINE-5-CARBOXYLATE DEHYDROGENASE
CgTB4_00570	cg0131	cg0131	111374	112321	948	PUTATIVE OXIDOREDUCTASE
CgTB4_00575	cg0133	abgT	112470	114086	1617	p-aminobenzoyl-glutamate transporter
CgTB4_00580	cg0134	abgB	114093	115481	1389	HYDROLASE, AMA/HIPO/HYUC FAMILY
CgTB4_00585	CgTB4_00585	CgTB4_00585	115536	115946	411	#NV
CgTB4_00590	cg0136	cg0136	115949	116266	318	putative membrane protein
CgTB4_00595	CgTB4_00595	CgTB4_00595	116434	116207	228	#NV
CgTB4_00600	cg0138	cg0138	118557	116545	2013	ATP/GTP-binding protein
CgTB4_00605	cg0139	cg0139	119589	118807	783	Bacterial regulatory proteins, deoR family
CgTB4_00610	cg0141	cg0141	120021	120413	393	Glyoxalase/Bleomycin resistance protein/Dioxygenas
CgTB4_00615	cg0142	sixA	120922	120410	513	PHOSPHOHISTIDINE PHOSPHATASE
CgTB4_00620	cg0143	mtlD	122459	120948	1512	MANNITOL 2-DEHYDROGENASE
CgTB4_00625	cg0144	rbtT	123841	122504	1338	PUTATIVE RIBITOL TRANSPORTER
CgTB4_00630	cg0146	sucR	124121	124969	849	Bacterial regulatory proteins, deoR family
CgTB4_00635	cg0147	xylB	124971	126353	1383	XYLULOSE KINASE
CgTB4_00640	cg0148	panC	127189	126350	840	PANTOATE--BETA-ALANINE LIGASE PROTEIN
CgTB4_00645	cg0149	panB	128004	127189	816	3-METHYL-2-OXOBUTANOATE HYDROXYMETHYLTRANSFERASE
CgTB4_00650	cg0150	cg0150	129049	128096	954	Bacterial regulatory protein
CgTB4_00655	cg0151	mag	130118	129486	633	PUTATIVE 3-METHYLPURINE DNA GLYCOSYLASE
CgTB4_00660	cg0152	cg0152	130145	130801	657	hypothetical protein
CgTB4_00665	cg0153	hde	131711	130812	900	PROBABLE ESTERASE/LIPASE PROTEIN
CgTB4_00670	cg0154	cg0154	131822	132427	606	haloacid dehalogenase-like hydrolase
CgTB4_00675	cg0155	cg0155	132424	132984	561	PUTATIVE ACETYLTRANSFERASE
CgTB4_00680	cg0156	cysR	134134	132968	1167	Bacterial regulatory proteins, Crp family
CgTB4_00685	cg0158	cg0158	135478	134204	1275	PUTATIVE MEMBRANE TRANSPORT PROTEIN
CgTB4_00690	cg0159	cg0159	136033	135515	519	hypothetical protein
CgTB4_00695	cg0160	cg0160	136541	136119	423	hypothetical protein
CgTB4_00700	cg0161	cg0161	136804	138747	1944	putative secreted or membrane protein
CgTB4_00705	cg0162	cg0162	138791	140332	1542	MEMBRANE SPANNING PROTEIN
CgTB4_00710	cg0163	cg0163	140332	141792	1461	N-ACETYLGLUCOSAMINYLTRANSFERASE
CgTB4_00715	cg0165	cg0165	141796	143529	1734	ABC-2 type transporter
CgTB4_00720	cg0166	cg0166	143575	144642	1068	REPEAT CONTAINING PROTEIN
CgTB4_00725	cg0167	cg0167	144731	145483	753	permease
CgTB4_00730	cg0168	cg0168	146396	145515	882	permease
CgTB4_00735	cg0170	cg0170	146522	147241	720	PROBABLE TRANSMEMBRANE PROTEIN
CgTB4_00740	cg0171	cg0171	147238	147573	336	secreted protein
CgTB4_00745	cg0172	panD	147980	147570	411	ASPARTATE 1-DECARBOXYLASE
CgTB4_00750	cg0173	cg0173	148122	149783	1662	hypothetical protein
CgTB4_00755	cg0174	cg0174	150930	149791	1140	PUTATIVE TRANSPORT PROTEIN
CgTB4_00760	cg0175	cg0175	151454	150963	492	secreted protein, Signal peptide
CgTB4_00765	cg0176	cg0176	151590	152372	783	permease
CgTB4_00770	cg0177	cg0177	152440	152817	378	hypothetical protein
CgTB4_00775	cg0178	hrpB	155652	153223	2430	PROBABLE ATP-DEPENDENT RNA HELICASE PROTEIN
CgTB4_00780	cg0179	cg0179	155874	156170	297	membrane protein
CgTB4_00785	cg0180	maa	156821	156144	678	MALTOSE O-ACETYLTRANSFERASE
CgTB4_00790	cg0181	alkB	156848	157540	693	PUTATIVE DNA REPAIR PROTEIN
CgTB4_00795	cg0182	tagA2	157584	158141	558	PROBABLE DNA-3-METHYLADENINE GLYCOSYLASE I PROTEIN
CgTB4_00800	cg0183	cg0183	158154	158834	681	PUTATIVE LYSE TYPE TRANSLOCATOR
CgTB4_00805	cg0184	cg0184	158869	159162	294	hypothetical protein
CgTB4_00810	cg0185	cg0185	159162	160016	855	Glyoxalase/Bleomycin resistance protein/Dioxygenas
CgTB4_00815	cg0186	cg0186	160029	160373	345	Methylated-DNA--protein-cysteine methyltransferase
CgTB4_00820	cg0187	cg0187	160470	161363	894	hypothetical protein
CgTB4_00825	cg0188	cg0188	162268	161360	909	hypothetical protein
CgTB4_00830	cg0191	cg0191	162439	162870	432	translation initiation inhibitor
CgTB4_00835	cg0192	cg0192	162983	163606	624	hypothetical protein
CgTB4_00840	cg0193	pepO	165614	163686	1929	ENDOPEPTIDASE O
CgTB4_00845	cg0194	cg0194	165717	166460	744	hypothetical secreted protein
CgTB4_00850	cg0195	cg0195	166457	167422	966	membrane protein
CgTB4_00855	cg0196	iolR	168595	167834	762	Bacterial regulatory proteins, gntR family
CgTB4_00860	cg0197	iolC	168975	169994	1020	sugar kinase, ribokinase family
CgTB4_00865	cg0198	cg0198	169996	170919	924	hypothetical protein
CgTB4_00870	cg0199	iolA	170933	172447	1515	PROBABLE ALDEHYDE DEHYDROGENASE
CgTB4_00875	cg0201	iolB	172468	173358	891	enzyme involved in inositol metabolism
CgTB4_00880	cg0202	iolD	173365	175278	1914	PUTATIVE ACETOLACTATE SYNTHASE PROTEIN
CgTB4_00885	cg0203	iolE	175319	176275	957	phosphate isomerases/epimerase
CgTB4_00890	cg0204	iolG	176308	177321	1014	PUTATIVE OXIDOREDUCTASE MYO-INOSITOL 2-DEHYDROGENA
CgTB4_00895	cg0205	iolH	177334	178206	873	MYO-INOSITOL CATABOLISM PROTEIN
CgTB4_00900	cg0206	iolP	178300	179661	1362	PROBABLE TRANSPORTER
CgTB4_00905	cg0207	oxiA	179689	180714	1026	HYPOTHETICAL OXIDOREDUCTASE
CgTB4_00910	cg0208	cg0208	180842	181300	459	hypothetical protein
CgTB4_00915	cg0209	cg0209	181303	181650	348	hypothetical protein
CgTB4_00920	cg0210	cg0210	182679	181684	996	LACI-FAMILY TRANSCRIPTIONAL REGULATORY PROTEIN
CgTB4_00925	cg0211	cg0211	182819	184054	1236	PUTATIVE OXIDOREDUCTASE
CgTB4_00930	cg0212	cg0212	184077	185090	1014	phosphate isomerases/epimerase
CgTB4_00935	cg0214	cg0214	185214	185645	432	hypothetical protein
CgTB4_00940	cg0215	cspA	186508	186711	204	COLD-SHOCK PROTEIN CSPA
CgTB4_00945	cg0216	cg0216	186769	187305	537	hypothetical membrane protein
CgTB4_00950	cg0217	cg0217	187302	187610	309	Bacterial regulatory protein, arsR family
CgTB4_00955	cg0218	cg0218	187687	188103	417	O-METHYL TRANSFERASE (N-terminal FRAGMENT)
CgTB4_00960	cg0220	cg0220	188725	188297	429	Acetyltransferase, GNAT family
CgTB4_00965	cg0221	cg0221	189736	188744	993	PROBABLE LACI-FAMILY TRANSCRIPTIONAL REGULATOR
CgTB4_00970	cg0222	cg0222	189920	190324	405	membrane protein
CgTB4_00975	cg0223	iolT1	192175	190700	1476	METABOLITE TRANSPORT PROTEIN
CgTB4_00980	CgTB4_00980	CgTB4_00980	192857	194467	1611	#NV
CgTB4_00985	cg0228	hkm	195038	194601	438	SENSOR HISTIDINE KINASE OF TWO-COMPONENT SYSTEM, FRAGMENT
CgTB4_00990	cg0229	gltB	195240	199772	4533	GLUTAMINE 2-OXOGLUTARATE AMINOTRANSFERASE LARGE SU
CgTB4_00995	cg0230	gltD	199772	201292	1521	GLUTAMINE 2-OXOGLUTARATE AMINOTRANSFERASE
CgTB4_01000	cg0231	cg0231	201580	201338	243	membrane protein
CgTB4_01005	CgTB4_01005	CgTB4_01005	201730	201617	114	#NV
CgTB4_01010	cg0233	cg0233	203244	201757	1488	hypothetical protein
CgTB4_01015	cg0235	embC	206978	203538	3441	Probable arabinosyltransferase, membrane protein
CgTB4_01020	cg0236	cg0236	209037	207004	2034	membrane protein
CgTB4_01025	cg0237	cg0237	209968	209207	762	PUTATIVE OXIDOREDUCTASE
CgTB4_01030	cg0238	cg0238	211455	209989	1467	L-GULONOLACTONE OXIDASE
CgTB4_01035	cg0239	cg0239	211759	211532	228	hypothetical protein
CgTB4_01040	cg0240	cg0240	211807	212286	480	membrane protein
CgTB4_01045	cg0241	cg0241	212283	212738	456	hypothetical protein
CgTB4_01050	cg0242	cg0242	212764	213660	897	hypothetical protein
CgTB4_01055	cg0243	cg0243	213676	214110	435	membrane protein
CgTB4_01060	cg0244	cg0244	214121	214525	405	membrane protein
CgTB4_01065	cg0245	cg0245	214527	215162	636	hypothetical protein
CgTB4_01070	cg0246	cg0246	216100	215159	942	GLYCOSYL TRANSFERASE
CgTB4_01075	cg0247	cg0247	216712	216113	600	hypothetical protein
CgTB4_01080	cg0248	cg0248	217929	217138	792	PUTATIVE ABC-TYPE POLYSACCHARIDE/POLYOL PHOSPHATE EXPORT SYTEM, ATPASE
CgTB4_01085	cg0249	cg0249	218836	217940	897	polysaccharide/polyol phosphate export systems, permease component
CgTB4_01090	cg0250	cg0250	218979	220154	1176	AMINOTRANSFERASE
CgTB4_01095	cg0251	cg0251	221131	220151	981	QUINONE OXIDOREDUCTASE
CgTB4_01100	cg0252	cg0252	221655	221128	528	membrane protein
CgTB4_01110	CgTB4_01110	CgTB4_01110	222097	222210	114	#NV
CgTB4_01115	cg0254	cg0254	223694	222207	1488	AMINO ACID CARRIER PROTEIN (SODIUM/ALANINE SYMPORTER)
CgTB4_01120	cg0256	cg0256	224381	225247	867	hypothetical protein
CgTB4_01125	cg0257	moeB	226312	225239	1074	HESA/MOEB/THIF FAMILY PROTEIN
CgTB4_01130	cg0258	moaE	226767	226309	459	MOLYBDOPTERIN SYNTHASE, LARGE SUBUNIT
CgTB4_01135	cg0259	moaB	227218	226757	462	MOLYBDENUM COFACTOR BIOSYNTHESIS PROTEIN
CgTB4_01140	cg0260	moaC	227685	227215	471	MOLYBDOPTERIN CO-FACTOR SYNTHESIS PROTEIN
CgTB4_01145	cg0261	moeA1	228884	227700	1185	MOLYBDOPTERIN CO-FACTOR SYNTHESIS PROTEIN
CgTB4_01150	cg0262	modB	229727	228888	840	sulfate/molybdate transport system, permease component
CgTB4_01155	cg0263	modA	230514	229708	807	MOLYBDATE-BINDING secreted PROTEIN
CgTB4_01160	cg0264	cg0264	230674	230931	258	PUTATIVE MOLYBDOPTERIN CONVERTING FACTOR
CgTB4_01165	cg0265	cg0265	231842	230928	915	ABC TRANSPORTER ATP-BINDING PROTEIN
CgTB4_01170	cg0266	cg0266	232267	231845	423	membrane protein
CgTB4_01175	cg0267	pat	233282	232257	1026	phenylalanine aminotransferase
CgTB4_01190	cg0269	cg0269	233913	234821	909	hypothetical protein
CgTB4_01195	cg0270	cg0270	235191	234907	285	hypothetical protein
CgTB4_01200	cg0272	cg0272	236212	235448	765	Bacterial regulatory protein, LysR family
CgTB4_01205	cg0273	cg0273	236326	237345	1020	PROBABLE ALCOHOL DEHYDROGENASE
CgTB4_01210	cg0274	cg0274	237345	238148	804	PUTATIVE OXIDOREDUCTASE PROTEIN
CgTB4_01215	cg0275	mgtE2	238176	239528	1353	MG2+ TRANSPORTER
CgTB4_01220	CgTB4_01220	CgTB4_01220	239793	239948	156	#NV
CgTB4_01225	cg0277	dccT	239935	241518	1584	Sodium:sulfate symporter transmembrane component
CgTB4_01235	cg0279	tyrA	242920	241880	1041	PUTATIVE PREPHENATE DEHYDROGENASE
CgTB4_01240	cg0280	cg0280	242940	243434	495	hypothetical protein
CgTB4_01245	cg0281	cg0281	243434	243913	480	PUTATIVE CYTOSINE DEAMINASE
CgTB4_01250	cg0282	csbD	244015	244218	204	hypothetical protein
CgTB4_01260	CgTB4_01260	CgTB4_01260	244484	244819	336	#NV
CgTB4_01265	cg0284	cg0284	244902	247307	2406	drug exporter of the RND superfamily
CgTB4_01270	cg0285	tgt	247280	248575	1296	PUTATIVE TRNA-GUANINE TRANSGLYCOSYLASE
CgTB4_01275	cg0286	cg0286	249306	248554	753	CONSERVED HYPOTHETICAL membrane PROTEIN
CgTB4_01280	cg0287	cg0287	249428	250510	1083	similar to malic enzyme
CgTB4_01285	cg0288	cg0288	250503	251942	1440	PUTATIVE ABC TRANSPORTER TRANSMEMBRANE SUBUNIT
CgTB4_01290	cg0289	gltX	251952	252833	882	GLUTAMYL-TRNA SYNTHETASE-RELATED PROTEIN
CgTB4_01295	cg0291	cg0291	253819	252827	993	3,4-dioxygenase beta subunit
CgTB4_01300	cg0292	tnp16a(ISCg16a)	255486	254326	1161	TRANSPOSASE
CgTB4_01305	cg0293	cg0293	255776	255489	288	hypothetical protein
CgTB4_01320	cg0294	aspB	256617	257897	1281	ASPARTATE AMINOTRANSFERASE
CgTB4_01325	CgTB4_01325	CgTB4_01325	257981	258532	552	#NV
CgTB4_01330	cg0296	dnaZX	258551	260878	2328	DNA POLYMERASE III GAMMA AND TAU SUBUNITS
CgTB4_01335	cg0297	cg0297	260987	261298	312	Uncharacterized BCR, YbaB family COG0718
CgTB4_01340	cg0298	recR	261402	262058	657	DNA repair protein (RecF pathway)
CgTB4_01345	cg0299	cobQ	263295	262543	753	COBYRIC ACID SYNTHASE
CgTB4_01350	cg0300	cg0300	264566	263295	1272	hypothetical tripeptide synthase involved in murein formation
CgTB4_01355	cg0302	cg0302	265678	264596	1083	DNA polymerase III epsilon subunit or related 3'-5' exonuclease
CgTB4_01360	cg0303	leuA	268001	266151	1851	2-ISOPROPYLMALATE SYNTHASE
CgTB4_01365	cg0304	cg0304	269124	268255	870	membrane protein
CgTB4_01370	cg0306	lysC	269371	270636	1266	ASPARTOKINASE LYSC ALPHA and beta SUBUNITs
CgTB4_01375	cg0307	asd	270660	271694	1035	ASPARTATE-SEMIALDEHYDE DEHYDROGENASE
CgTB4_01380	cg0308	cg0308	271761	273197	1437	putative membrane protein
CgTB4_01385	CgTB4_01385	CgTB4_01385	273296	273484	189	#NV
CgTB4_01390	cg0309	sigC	274120	273539	582	Sigma-70 factor (ECF subfamily)
CgTB4_01395	cg0310	katA	274324	275874	1551	CATALASE
CgTB4_01400	cg0311	cg0311	276247	275954	294	secreted protein
CgTB4_01405	cg0313	lrp	276754	276299	456	leucine responsive regulator
CgTB4_01410	cg0314	brnF	276829	277584	756	branched chain amino acid exporter, large subunit
CgTB4_01415	cg0315	brnE	277581	277907	327	branched chain amino acid exporter, small subunit
CgTB4_01420	cg0316	cg0316	278277	277984	294	secreted protein
CgTB4_01425	CgTB4_01425	CgTB4_01425	278834	278385	450	#NV
CgTB4_01430	cg0318	arsB2	278859	279896	1038	PUTATIVE HEAVY METAL RESISTANCE MEMBRANE PROTEIN
CgTB4_01435	cg0319	arsC2	279893	280282	390	ARSENATE REDUCTASE
CgTB4_01440	cg0321	mnhG	280666	280346	321	Na+/H+ antiporter subunit
CgTB4_01445	cg0322	mnhF	280939	280667	273	PREDICTED conserved MEMBRANE PROTEIN
CgTB4_01450	cg0323	mnhE	281401	280946	456	CONSERVED HYPOTHETICAL secreted PROTEIN
CgTB4_01455	cg0324	mnhD	282933	281401	1533	hydrogenlyase subunit 3/Multisubunit Na+/H+ antipoter, MnhD subunit
CgTB4_01460	cg0325	mnhC	283317	282934	384	Na+/H+ antiporter
CgTB4_01465	cg0326	nuoL	286208	283314	2895	NADH-QUINONE OXIDOREDUCTASE CHAIN 5
CgTB4_01470	cg0327	cg0327	286382	287860	1479	membrane protein
CgTB4_01475	cg0328	cg0328	288829	287963	867	hypothetical protein
CgTB4_01480	cg0330	cgtR1	289796	289128	669	PUTATIVE TWO COMPONENT RESPONSE REGULATOR
CgTB4_01485	cg0331	cgtS1	291243	289774	1470	PROBABLE TWO-COMPONENT SENSOR HISTIDINE KINASE
CgTB4_01490	cg0332	cg0332	291617	291270	348	secreted protein
CgTB4_01495	cg0333	cg0333	291800	292420	621	POSSIBLE MEMBRANE PROTEIN
CgTB4_01505	cg0334	cg0334	293502	292594	909	secreted phosphohydrolase
CgTB4_01510	cg0335	cg0335	293539	293994	456	conserved hypothetical protein, GatB/Yqey domain
CgTB4_01515	cg0336	ponA	296388	294001	2388	PENICILLIN-BINDING PROTEIN 1B
CgTB4_01520	cg0337	whcA	297055	297405	351	PUTATIVE REGULATORY PROTEIN (WHIB-RELATED PROTEIN)
CgTB4_01525	cg0338	cg0338	297631	297786	156	hypothetical protein
CgTB4_01530	cg0339	cg0339	297792	298253	462	translation initiation inhibitor
CgTB4_01535	cg0340	cg0340	299684	298329	1356	PUTATIVE INTEGRAL MEMBRANE TRANSPORT PROTEIN
CgTB4_01540	cg0341	fadD1	301255	299723	1533	PUTATIVE FATTY-ACID--COA LIGASE TRANSMEMBRANE PROTEIN
CgTB4_01545	cg0343	cg0343	301976	301509	468	PUTATIVE TRANSCRIPTION REGULATOR PROTEIN, MarR fam
CgTB4_01550	cg0344	fabG1	302167	303102	936	3-OXOACYL-(ACYL-CARRIER PROTEIN) REDUCTASE
CgTB4_01555	cg0345	cg0345	303133	304077	945	metal-dependent hydrolase of the TIM-barrel fold
CgTB4_01560	cg0346	fadE	304070	305266	1197	GLUTARYL-COA DEHYDROGENASE
CgTB4_01565	cg0347	cg0347	305288	305761	474	acyl dehydratase
CgTB4_01570	cg0349	cg0349	305858	306703	846	METALLO-BETA-LACTAMASE SUPERFAMILY PROTEIN
CgTB4_01575	cg0350	glxR	307462	306779	684	TRANSCRIPTIONAL REGULATOR, CRP/FNR FAMILY
CgTB4_01580	cg0352	cg0352	307894	307724	171	putative secreted protein
CgTB4_01585	cg0353	nth	307955	308737	783	PROBABLE ENDONUCLEASE III PROTEIN
CgTB4_01590	cg0354	cg0354	308745	309305	561	THIOREDOXIN-RELATED PROTEIN, secreted
CgTB4_01595	cg0355	cg0355	309298	310041	744	pyrophosphohydrolase
CgTB4_01600	cg0356	cg0356	310135	311328	1194	putative serine protease, membrane protein
CgTB4_01605	cg0358	cg0358	312891	311896	996	hydrolase or acyltransferase
CgTB4_01610	CgTB4_01610	CgTB4_01610	313457	312906	552	#NV
CgTB4_01615	CgTB4_01615	CgTB4_01615	314590	313622	969	#NV
CgTB4_01620	CgTB4_01620	CgTB4_01620	314944	316005	1062	#NV
CgTB4_01625	cg0363	cg0363	316002	317135	1134	PROBABLE SECRETION ATPASE PROTEIN
CgTB4_01630	cg0364	cg0364	317120	317896	777	membrane protein
CgTB4_01635	cg0365	cg0365	317893	318468	576	membrane protein
CgTB4_01640	cg0366	cg0366	318492	318692	201	conserved hypothetical membrane protein
CgTB4_01645	cg0368	cg0368	318696	319016	321	conserved secreted protein
CgTB4_01650	CgTB4_01650	CgTB4_01650	319039	319338	300	#NV
CgTB4_01655	CgTB4_01655	CgTB4_01655	321729	319333	2397	#NV
CgTB4_01660	cg0371	cspA2	322007	322210	204	COLD-SHOCK PROTEIN CSPA
CgTB4_01665	cg0373	topA	322910	325900	2991	DNA TOPOISOMERASE
CgTB4_01670	cg0374	cg0374	325904	326617	714	hypothetical protein
CgTB4_01675	cg0375	cyaB	328218	326692	1527	putative ADENYLATE CYCLASE
CgTB4_01680	cg0376	dnaX	328283	329542	1260	PUTATIVE DNA POLYMERASE III, DELTA' SUBUNIT
CgTB4_01690	cg0378	cg0378	329933	330379	447	putative phage-associated protein
CgTB4_01695	cg0380	cg0380	330591	330812	222	hypothetical protein
CgTB4_01700	cg0382	cg0382	330973	331536	564	Adenylate kinase or related kinase
CgTB4_01705	cg0384	rluC1	331552	332436	885	RIBOSOMAL LARGE SUBUNIT PSEUDOURIDINE SYNTHASE C
CgTB4_01710	cg0385	bglS'	332919	334565	1647	BETA-GLUCOSIDASE PRECURSOR-N-terminal domain
CgTB4_01715	cg0386	'bglS	334516	334956	441	BETA-GLUCOSIDASE-C-terminal domain
CgTB4_01720	cg0387	adhE	335009	336115	1107	PUTATIVE ZINC-TYPE ALCOHOL DEHYDROGENASE TRANSMEMB
CgTB4_01725	cg0388	cg0388	336116	336751	636	Zn-dependent hydrolase
CgTB4_01730	cg0389	cg0389	336781	337452	672	short chain dehydrogenase
CgTB4_01735	cg0390	cg0390	337560	338771	1212	permease, major facilitator family
CgTB4_01740	cg0391	rmlB2	338793	339728	936	PUTATIVE DTDP-GLUCOSE 4,6-DEHYDRATASE
CgTB4_01745	cg0393	cg0393	340569	340192	378	CONSERVED HYPOTHETICAL membrane PROTEIN
CgTB4_01750	cg0394	cg0394	341276	340566	711	Glycosyl transferase
CgTB4_01755	cg0395	cg0395	341356	342378	1023	hypothetical protein
CgTB4_01760	cg0396	cg0396	342417	343454	1038	Glycosyl transferase
CgTB4_01765	cg0397	ushA	343636	345720	2085	PROBABLE 5'-NUCLEOTIDASE PRECURSOR
CgTB4_01770	CgTB4_01770	CgTB4_01770	345975	345811	165	#NV
CgTB4_01775	cg0399	cg0399	346460	346107	354	hypothetical protein
CgTB4_01780	cg0400	adhC	348019	346958	1062	ALCOHOL DEHYDROGENASE, CLASS C
CgTB4_01785	cg0401	rmlA1	348952	348095	858	TDP-GLUCOSE PYROPHOSPHORYLASE
CgTB4_01790	cg0402	rmlCD	350310	348949	1362	DTDP-4-DEHYDRORHAMNOSE 3,5-EPIMERASE, dtdp-dehydrorhamnose reductase
CgTB4_01795	cg0403	rmlB1	351329	350310	1020	DTDP-GLUCOSE 4,6-DEHYDRATASE
CgTB4_01800	cg0404	cg0404	351948	351367	582	Nitroreductase family
CgTB4_01805	CgTB4_01805	CgTB4_01805	352846	353640	795	#NV
CgTB4_01810	cg0407	cg0407	354387	353746	642	secreted protein
CgTB4_01815	cg0408	cg0408	355846	354596	1251	membrane protein
CgTB4_01820	cg0409	cg0409	357228	355846	1383	PROBABLE METALLOPEPTIDASE
CgTB4_01825	CgTB4_01825	CgTB4_01825	359354	357234	2121	#NV
CgTB4_01830	cg0411	cg0411	360316	359759	558	putative membrane protein
CgTB4_01835	cg0412	cg0412	361905	360811	1095	membrane protein
CgTB4_01840	cg0413	cmt1	363151	362054	1098	Trehalose corynomycolyl transferase
CgTB4_01845	cg0414	wzz	363824	365260	1437	cell surface polysaccharide biosynthesis / Chain length determinant protein
CgTB4_01850	cg0415	ptpA2	365250	365855	606	Low molecular weight phosphotyrosine protein phosp
CgTB4_01855	cg0416	cg0416	365855	366841	987	secreted protein, carrying a eukaryotic domain
CgTB4_01860	cg0417	capD	366832	368646	1815	PROBABLE DTDP-GLUCOSE 4,6-DEHYDRATASE TRANSMEMBRANE PROTEIN
CgTB4_01865	cg0418	cg0418	368647	369804	1158	putative aminotransferase
CgTB4_01870	cg0419	cg0419	369794	370408	615	glycosyltransferase
CgTB4_01875	cg0420	cg0420	370613	371776	1164	GLYCOSYL TRANSFERASE
CgTB4_01880	cg0421	wzx	371929	373422	1494	putative translocase involved in export of a cell surface polysaccaride
CgTB4_01885	cg0422	murA	373500	374816	1317	UDP-N-ACETYLGLUCOSAMINE 1-CARBOXYVINYLTRANSFERASE
CgTB4_01890	cg0423	murB	374833	375840	1008	UDP-N-ACETYLENOLPYRUVOYLGLUCOSAMINE REDUCTASE
CgTB4_01895	cg0424	cg0424	375842	376879	1038	PUTATIVE GLYCOSYLTRANSFERASE
CgTB4_01900	CgTB4_01900	CgTB4_01900	378056	377832	225	#NV
CgTB4_01905	CgTB4_01905	CgTB4_01905	378141	378230	90	#NV
CgTB4_01910	CgTB4_01910	CgTB4_01910	378538	378284	255	#NV
CgTB4_01915	CgTB4_01915	CgTB4_01915	379720	378665	1056	#NV
CgTB4_01920	cg0432	cg0432	380842	379847	996	PROBABLE LIPOPOLYSACCHARIDE MODIFICATION ACYLTRANS
CgTB4_01925	cg0435	udgA1	381948	383111	1164	UDP-GLUCOSE 6-DEHYDROGENASE
CgTB4_01930	cg0437	wzy	385190	383979	1212	membrane protein
CgTB4_01935	cg0438	cg0438	386195	385371	825	PUTATIVE GLYCOSYLTRANSFERASE
CgTB4_01940	cg0439	cg0439	386556	387203	648	PUTATIVE ACETYL TRANSFERASE PROTEIN
CgTB4_01945	CgTB4_01945	CgTB4_01945	387418	387528	111	#NV
CgTB4_01950	cg0441	lpd	387692	389101	1410	DIHYDROLIPOAMIDE DEHYDROGENASE
CgTB4_01955	cg0442	galU2	389248	390171	924	PUTATIVE UTP-GLUCOSE-1-PHOSPHATE URIDYLYLTRANSFERA
CgTB4_01960	cg0443	cg0443	390212	390733	522	PUTATIVE TRANSCRIPTIONAL REGULATORY PROTEIN
CgTB4_01965	cg0444	ramB	392193	390784	1410	transcriptional regulator, MerR family
CgTB4_01970	cg0445	sdhCD	392705	393478	774	succinate dehydrogenase CD
CgTB4_01975	cg0446	sdhA	393495	395516	2022	succinate dehydrogenase A
CgTB4_01980	cg0447	sdhB	395516	396265	750	succinate dehydrogenase B
CgTB4_01985	cg0448	cg0448	396324	396653	330	conserved hypothetical membrane protein
CgTB4_01990	CgTB4_01990	CgTB4_01990	396672	396935	264	#NV
CgTB4_01995	cg0450	cg0450	398206	397229	978	hypothetical protein
CgTB4_02000	cg0451	cg0451	398248	399582	1335	PUTATIVE MEMBRANE PROTEIN
CgTB4_02005	cg0452	cg0452	399598	400020	423	hypothetical protein
CgTB4_02010	cg0453	cg0453	400051	400344	294	PREDICTED MEMBRANE PROTEIN
CgTB4_02015	cg0454	mfsR	400500	401153	654	TETR-FAMILY TRANSCRIPTIONAL REGULATOR
CgTB4_02020	cg0455	cg0455	401150	402799	1650	permease, major facilitator superfamily
CgTB4_02025	cg0456	cg0456	402799	404433	1635	permease, major facilitator superfamily
CgTB4_02030	cg0457	purU	405428	404505	924	PROBABLE FORMYLTETRAHYDROFOLATE DEFORMYLASE PROTEIN
CgTB4_02035	cg0458	deoC	405480	406148	669	DEOXYRIBOSE-PHOSPHATE ALDOLASE
CgTB4_02040	cg0462	cg0462	406550	407419	870	hypothetical protein
CgTB4_02045	cg0463	csoR	407708	407406	303	hypothetical protein
CgTB4_02050	cg0464	copA	409975	407708	2268	COPPER-TRANSPORTING ATPASE
CgTB4_02055	cg0465	cg0465	410476	410024	453	conserved hypothetical membrane protein
CgTB4_02060	cg0466	cg0466	410707	412548	1842	conserved secreted protein
CgTB4_02065	cg0467	cg0467	412557	413636	1080	cobalamin/Fe3+-siderophores transport system, secreted component
CgTB4_02070	cg0468	cg0468	413637	414713	1077	cobalamin/Fe3+-siderophores transport systems, permease component
CgTB4_02075	cg0469	cg0469	414714	415529	816	cobalamin/Fe3+-siderophores transport system, ATPase component
CgTB4_02080	cg0470	cg0470	415643	416602	960	conserved secreted protein
CgTB4_02085	cg0471	cg0471	416603	417442	840	conserved secreted protein
CgTB4_02090	cg0472	cg0472	418354	417542	813	hypothetical protein
CgTB4_02095	cg0474	cg0474	419253	418438	816	hypothetical protein
CgTB4_02100	cg0475	cg0475	419757	419254	504	hypothetical protein
CgTB4_02105	cg0476	murB2	419782	420888	1107	PROBABLE UDP-N-ACETYLENOLPYRUVOYLGLUCOSAMINE REDUC
CgTB4_02110	cg0477	cg0477	420881	421519	639	hypothetical protein
CgTB4_02115	cg0480	fadD5	423793	422087	1707	LONG-CHAIN-FATTY-ACID-COA LIGASE
CgTB4_02120	cg0481	mshA	423878	425134	1257	PUTATIVE SUCROSE-PHOSPHATE SYNTHASE
CgTB4_02125	cg0482	gpmA	425177	425923	747	PHOSPHOGLYCEROMUTASE 1
CgTB4_02130	cg0483	cgtS4	425934	427175	1242	probable two component sensor kinase
CgTB4_02135	cg0484	cgtR4	427172	427870	699	putative two component response regulator
CgTB4_02140	cg0485	cg0485	428561	429442	882	hypothetical protein
CgTB4_02145	cg0486	cg0486	432005	429435	2571	PUTATIVE ABC TRANSPORTER INTEGRAL MEMBRANE PROTEIN
CgTB4_02150	cg0487	cg0487	433028	432123	906	conserved hypothetical protein, possibly secreted
CgTB4_02155	cg0488	ppx1	433083	433991	909	EXOPOLYPHOSPHATASE
CgTB4_02160	cg0489	cg0489	434019	434825	807	hypothetical membrane protein
CgTB4_02165	cg0490	proC	434886	435698	813	PYRROLINE-5-CARBOXYLATE REDUCTASE
CgTB4_02170	cg0492	cg0492	435949	436140	192	extremely conserved POSSIBLE DNA-BINDING PROTEIN
CgTB4_02175	cg0494	cg0494	436463	436564	102	extremely conserved hypothetical protein
CgTB4_02180	cg0495	cg0495	438044	436977	1068	putative phosphatase
CgTB4_02185	cg0496	mrx3	438191	438427	237	Thiol-disulfide isomerase or thioredoxin
CgTB4_02190	cg0497	hemA	438558	439907	1350	GLUTAMYL-TRNA REDUCTASE
CgTB4_02195	cg0498	hemC	439909	440817	909	PORPHOBILINOGEN DEAMINASE
CgTB4_02200	cg0499	cg0499	441229	441594	366	hypothetical protein
CgTB4_02205	cg0500	qsuR	442482	441598	885	Bacterial regulatory protein, LysR family
CgTB4_02210	cg0501	qsuA	442758	444161	1404	PUTATIVE INTEGRAL MEMBRANE TRANSPORT PROTEIN
CgTB4_02215	cg0502	qsuB	444185	446041	1857	phosphate isomerase/epimerase
CgTB4_02220	cg0503	aroD	446087	446524	438	PROBABLE 3-DEHYDROQUINATE DEHYDRATASE (3-DEHYDROQU
CgTB4_02225	cg0504	aroE	446538	447389	852	PUTATIVE SHIKIMATE 5-DEHYDROGENASE PROTEIN
CgTB4_02230	cg0505	cg0505	447670	447395	276	putative ribosomal protein L7/L12 family
CgTB4_02235	cg0506	cg0506	449179	448127	1053	spermidine/putrescine transport system, ATPase component
CgTB4_02240	cg0507	cg0507	450826	449180	1647	ABC TRANSPORT SYSTEM PERMEASE PROTEIN
CgTB4_02245	cg0508	cg0508	451913	450834	1080	iron/thiamine transport system, secreted component
CgTB4_02250	CgTB4_02250	CgTB4_02250	452006	452212	207	#NV
CgTB4_02255	cg0510	hemD	452580	454433	1854	UROPORPHYRINOGEN III SYNTHASE/METHYLTRANSFERASE
CgTB4_02260	cg0511	cg0511	454459	454878	420	hypothetical protein
CgTB4_02265	cg0512	hemB	454967	455986	1020	DELTA-AMINOLEVULINIC ACID DEHYDRATASE
CgTB4_02270	cg0513	cg0513	456016	456600	585	hypothetical membrane protein
CgTB4_02275	cg0514	cg0514	456641	457153	513	hypothetical membrane protein
CgTB4_02280	cg0515	cg0515	457267	459903	2637	PROBABLE CATION-TRANSPORTING P-TYPE ATPASE
CgTB4_02285	cg0516	hemE	459972	461096	1125	UROPORPHYRINOGEN DECARBOXYLASE
CgTB4_02290	cg0517	hemY	461112	462458	1347	PUTATIVE PROTOPORPHYRINOGEN OXIDASE
CgTB4_02295	cg0518	hemL	462566	463870	1305	GLUTAMATE-1-SEMIALDEHYDE 2,1-AMINOMUTASE
CgTB4_02300	cg0519	cg0519	463867	464475	609	PUTATIVE PHOSPHOGLYCERATE MUTASE
CgTB4_02305	cg0520	cg0520	464482	465105	624	secreted thiol-disulfide isomerase or thioredoxin
CgTB4_02310	cg0522	ccsA	465106	465912	807	Cytochrome c biogenesis protein transmembrane prot
CgTB4_02315	cg0523	cg0523	465949	467574	1626	membrane protein required for cytochrome c biosynthesis
CgTB4_02320	cg0524	ccsB	467648	468661	1014	Cytochrome c assembly membrane protein
CgTB4_02325	CgTB4_02325	CgTB4_02325	469430	470173	744	#NV
CgTB4_02330	cg0526	cg0526	470184	470657	474	translation initiation inhibitor, YjgF family
CgTB4_02335	cg0527	glyR	471013	470654	360	PUTATIVE ARSR-FAMILY TRANSCRIPTIONAL REGULATOR
CgTB4_02340	cg0528	cg0528	471420	471118	303	putative secreted protein
CgTB4_02345	CgTB4_02345	CgTB4_02345	471515	471850	336	#NV
CgTB4_02350	cg0531	menA	472808	471912	897	1,4-DIHYDROXY-2-NAPHTHOATE OCTAPRENYLTRANSFERASE
CgTB4_02355	cg0532	cg0532	472948	473814	867	PUTATIVE GLYCOSYLTRANSFERASE
CgTB4_02360	cg0533	menE	474941	473811	1131	O-SUCCINYLBENZOIC ACID-COA LIGASE
CgTB4_02365	cg0534	cg0534	475401	474994	408	PUTATIVE INTEGRAL MEMBRANE PROTEIN
CgTB4_02370	cg0535	cg0535	477048	475486	1563	PROBABLE KETOGLUTARATE SEMIALDEHYDE DEHYDROGENASE
CgTB4_02375	cg0536	cg0536	477995	477045	951	PUTATIVE 5-DEHYDRO-4-DEOXYGLUCARATE DEHYDRATASE
CgTB4_02380	CgTB4_02380	CgTB4_02380	478889	478089	801	#NV
CgTB4_02385	cg0538	cg0538	479303	478986	318	putative serine protease (ClpP class)
CgTB4_02390	cg0540	cg0540	480201	479449	753	PUTATIVE DICARBOXYLIC ACID HYDROLASE
CgTB4_02395	cg0542	cg0542	480624	480205	420	hyppthetical protein
CgTB4_02400	cg0543	cg0543	481001	480621	381	hypothetical protein
CgTB4_02405	cg0544	cg0544	481391	481128	264	possible membrane protein
CgTB4_02410	cg0545	pitA	482776	481391	1386	PUTATIVE LOW-AFFINITY PHOSPHATE TRANSPORT PROTEIN
CgTB4_02415	CgTB4_02415	CgTB4_02415	483587	483363	225	#NV
CgTB4_02420	cg0548	menB	485062	484103	960	DIHYDROXYNAPHTHONIC ACID SYNTHASE
CgTB4_02425	cg0549	cg0549	485355	485074	282	PUTATIVE PTERIN-4-ALPHA-CARBINOLAMINE DEHYDRATASE
CgTB4_02430	cg0550	cg0550	485384	485989	606	putative peptidase E
CgTB4_02435	cg0551	menC	486001	487017	1017	similar to o-succinylbenzoate-coa synthase
CgTB4_02440	cg0552	menD	487028	488659	1632	2-OXOGLUTARATE DECARBOXYLASE
CgTB4_02445	cg0553	cg0553	488660	489103	444	conserved hypothetical membrane protein
CgTB4_02450	cg0554	cg0554	489227	490450	1224	GLYCOSYL TRANSFERASE
CgTB4_02455	cg0555	cg0555	490640	491941	1302	Amino acid permease
CgTB4_02460	cg0556	ubiE	491966	492658	693	UBIQUINONE/MENAQUINONE BIOSYNTHESIS METHYLTRANSFER
CgTB4_02465	cg0557	cg0557	493916	492642	1275	MONOOXYGENASE, FAD-BINDING, PUTATIVE
CgTB4_02470	cg0559	ispB	494061	495113	1053	PUTATIVE OCTAPRENYL-DIPHOSPHATE SYNTHASE PROTEIN
CgTB4_02500	cg0561	secE	496810	497145	336	SecE subunit of protein translocation complex
CgTB4_02505	CgTB4_02505	CgTB4_02505	497374	498330	957	#NV
CgTB4_02510	cg0563	rplK	498598	499035	438	50S RIBOSOMAL PROTEIN L11
CgTB4_02515	cg0564	rplA	499162	499872	711	50S RIBOSOMAL PROTEIN L1
CgTB4_02520	cg0565	cg0565	501436	499922	1515	PUTATIVE TRANSCRIPTIONAL REGULATOR
CgTB4_02525	cg0566	gabT	501577	502923	1347	PROBABLE 4-AMINOBUTYRATE AMINOTRANSFERASE PROTEIN
CgTB4_02530	cg0567	gabD2	502925	504286	1362	PUTATIVE SUCCINATE-SEMIALDEHYDE DEHYDROGENASE (NADP+)
CgTB4_02535	cg0568	cg0568	504325	505572	1248	Permease for amino acids and related compounds, fa
CgTB4_02540	cg0569	cg0569	505698	507650	1953	CATION-TRANSPORTING ATPASE
CgTB4_02545	cg0570	cg0570	507669	509084	1416	PUTATIVE DEHYDROGENASE
CgTB4_02550	cg0571	cg0571	509094	509699	606	hypothetical protein
CgTB4_02555	cg0572	rplJ	509998	510513	516	50S RIBOSOMAL PROTEIN L10
CgTB4_02560	cg0573	rplL	510591	510977	387	PROBABLE 50S RIBOSOMAL SUBUNIT PROTEIN L7/L12
CgTB4_02565	cg0575	cg0575	511503	512510	1008	secreted protein
CgTB4_02570	cg0576	rpoB	512931	516410	3480	DNA-DIRECTED RNA POLYMERASE BETA CHAIN
CgTB4_02575	cg0577	rpoC	516467	520495	4029	DNA-DIRECTED RNA POLYMERASE BETA' CHAIN
CgTB4_02580	cg0578	cg0578	520671	520853	183	putative membrane protein
CgTB4_02585	cg0579	cg0579	520865	521647	783	transcriptional regulator
CgTB4_02590	cg0580	cg0580	522371	521676	696	hypothetical protein
CgTB4_02595	cg0581	rpsL	522694	523062	369	RIBOSOMAL PROTEIN S12
CgTB4_02600	cg0582	rpsG	523069	523536	468	30S RIBOSOMAL PROTEIN S7
CgTB4_02605	cg0583	fusA	523884	526013	2130	ELONGATION FACTOR G
CgTB4_02610	cg0587	tuf	526376	527566	1191	ELONGATION FACTOR TU
CgTB4_02615	CgTB4_02615	CgTB4_02615	527759	527604	156	#NV
CgTB4_02620	cg0588	cg0588	528040	528771	732	hypothetical protein
CgTB4_02625	cg0589	cg0589	529570	528776	795	ABC TRANSPORTER, NUCLEOTIDE BINDING/ATPASE PROTEIN
CgTB4_02630	cg0590	cg0590	530755	529589	1167	cobalamin/Fe3+-siderophores transport system, permease component
CgTB4_02635	cg0591	cg0591	531791	530745	1047	cobalamin/Fe3+-siderophores transport system, permease component
CgTB4_02640	cg0592	cg0592	532008	532526	519	PUTATIVE BUTYRYL-COA:ACETATE COENZYME A TRANSFERAS
CgTB4_02645	cg0593	rpsJ	533099	533404	306	RIBOSOMAL PROTEIN S10
CgTB4_02650	cg0594	rplC	533437	534093	657	50S RIBOSOMAL PROTEIN L3
CgTB4_02655	cg0596	rplD	534090	534746	657	50S RIBOSOMAL PROTEIN L4
CgTB4_02660	cg0597	rplW	534746	535051	306	50S RIBOSOMAL PROTEIN L23
CgTB4_02665	cg0598	rplB	535076	535918	843	50S RIBOSOMAL PROTEIN L2
CgTB4_02670	cg0599	rpsS	535935	536213	279	30S RIBOSOMAL PROTEIN S19
CgTB4_02675	cg0600	rplV	536217	536579	363	RIBOSOMAL PROTEIN L22
CgTB4_02680	cg0601	rpsC	536579	537325	747	30S RIBOSOMAL PROTEIN S3
CgTB4_02685	cg0602	rplP	537328	537744	417	50S RIBOSOMAL PROTEIN L16
CgTB4_02690	cg0603	rpmC	537744	537974	231	50S RIBOSOMAL PROTEIN L29
CgTB4_02695	cg0604	rpsQ	537977	538255	279	30S RIBOSOMAL PROTEIN S17
CgTB4_02700	cg0606	cg0606	538647	538378	270	hypothetical membrane protein
CgTB4_02705	cg0607	cg0607	539413	538715	699	hypothetical secreted protein
CgTB4_02710	cg0608	rplN	539741	540109	369	50S RIBOSOMAL PROTEIN L14
CgTB4_02715	cg0609	rplX	540112	540426	315	50S RIBOSOMAL PROTEIN L24
CgTB4_02720	cg0610	rplE	540426	541001	576	50S RIBOSOMAL PROTEIN L5
CgTB4_02725	cg0611	cg0611	541108	542082	975	secreted protein
CgTB4_02730	cg0612	dkg	542896	542087	810	2,5-DIKETO-D-GLUCONIC ACID REDUCTASE
CgTB4_02735	cg0614	cg0614	543412	542918	495	hypothetical protein
CgTB4_02740	cg0616	fdhD	544329	543412	918	FORMATE DEHYDROGENASE CHAIN D
CgTB4_02745	cg0617	cg0617	544640	544332	309	PUTATIVE MOLYBDOPTERIN-GUANINE DINUCLEOTIDE BIOSYN
CgTB4_02750	cg0618	fdhF	547012	544754	2259	PUTATIVE FORMATE DEHYDROGENASE OXIDOREDUCTASE PROTEIN
CgTB4_02755	cg0620	cg0620	547458	548087	630	secreted protein
CgTB4_02760	cg0621	cg0621	548990	548184	807	PUTATIVE INTEGRAL MEMBRANE PROTEIN
CgTB4_02765	cg0622	cg0622	550696	548987	1710	cobalt transport system, ATPase component
CgTB4_02770	cg0623	cg0623	551823	550696	1128	cobalt transport system, permease component
CgTB4_02775	cg0624	cg0624	552924	551851	1074	secreted oxidoreductase
CgTB4_02780	cg0625	cg0625	554129	552945	1185	secreted protein
CgTB4_02790	cg0627	cg0627	554934	554449	486	Acetyltransferase, GNAT family
CgTB4_02795	cg0628	rpsH	555331	555729	399	RIBOSOMAL PROTEIN S8
CgTB4_02800	cg0629	rplF	555749	556285	537	50S RIBOSOMAL PROTEIN L6
CgTB4_02805	cg0630	rplR	556289	556693	405	50S RIBOSOMAL PROTEIN L18
CgTB4_02810	cg0631	rpsE	556734	557369	636	30S RIBOSOMAL PROTEIN S5
CgTB4_02815	cg0632	rpmD	557373	557558	186	50S RIBOSOMAL PROTEIN L30
CgTB4_02820	cg0634	rplO	557565	558011	447	RIBOSOMAL PROTEIN L15
CgTB4_02825	CgTB4_02825	CgTB4_02825	558406	558194	213	#NV
CgTB4_02830	cg0636	cg0636	558969	558604	366	membrane protein
CgTB4_02835	cg0637	betB	560634	559141	1494	PUTATIVE BETAINE ALDEHYDE DEHYDROGENASE (BADH) OXIDOREDUCTASE
CgTB4_02840	cg0638	cg0638	561368	560631	738	HD superfamily hydrolase
CgTB4_02845	cg0639	cg0639	562633	561365	1269	FERREDOXIN REDUCTASE
CgTB4_02850	cg0640	fdxB	562963	562643	321	FERREDOXIN
CgTB4_02855	cg0641	fabG2	563736	562990	747	PROBABLE SHORT-CHAIN DEHYDROGENASE, secreted
CgTB4_02860	cg0642	cg0642	565630	563729	1902	putative PEP-utilizing enzyme
CgTB4_02865	cg0644	ppsA	566771	565677	1095	Pyruvate phosphate dikinase, PEP/pyruvate binding
CgTB4_02870	cg0645	cytP	568082	566796	1287	CYTOCHROME P450
CgTB4_02875	cg0646	cg0646	569075	568269	807	Bacterial regulatory proteins, IclR family
CgTB4_02880	cg0647	secY	569452	570774	1323	preprotein translocase subunit SecY
CgTB4_02885	cg0648	adk	570774	571319	546	ADENYLATE KINASE
CgTB4_02890	cg0649	map1	571476	572270	795	METHIONINE AMINOPEPTIDASE
CgTB4_02895	cg0650	cg0650	572430	573179	750	secreted protein
CgTB4_02900	cg0651	infA	573407	573625	219	TRANSLATION INITIATION FACTOR IF-1
CgTB4_02905	cg0652	rpsM	573816	574184	369	RIBOSOMAL PROTEIN S13
CgTB4_02910	cg0653	rpsK	574187	574591	405	RIBOSOMAL PROTEIN S11
CgTB4_02915	cg0654	rpsD	574615	575220	606	RIBOSOMAL PROTEIN S4
CgTB4_02920	cg0655	rpoA	575338	576354	1017	DNA-DIRECTED RNA POLYMERASE ALPHA SUBUNIT
CgTB4_02925	cg0656	rplQ	576410	576901	492	50S RIBOSOMAL PROTEIN L17
CgTB4_02930	cg0657	truA	577042	577926	885	PROBABLE TRNA PSEUDOURIDINE SYNTHASE A PROTEIN
CgTB4_02935	CgTB4_02935	CgTB4_02935	578033	580432	2400	#NV
CgTB4_02940	cg0659	cg0659	580891	580433	459	Acetyltransferase, GNAT family
CgTB4_02945	cg0660	cg0660	581221	580916	306	hypothetical protein
CgTB4_02950	cg0661	cg0661	581406	582665	1260	hypothetical protein
CgTB4_02955	cg0662	cg0662	582684	584231	1548	FAD/FMN-containing dehydrogenase
CgTB4_02960	cg0663	cma	584316	585623	1308	CYCLOPROPANE-FATTY-ACYL-PHOSPHOLIPID SYNTASE
CgTB4_02965	cg0664	cg0664	585823	586251	429	membrane protein
CgTB4_02970	cg0665	cg0665	587640	586396	1245	SERINE PROTEASE
CgTB4_02975	cg0666	cg0666	589024	587642	1383	membrane protein
CgTB4_02980	cg0668	cg0668	589239	592865	3627	segregation ATPase FtsK/SpoIIIE family
CgTB4_02985	cg0669	cg0669	592862	593764	903	hypothetical protein
CgTB4_02990	cg0671	cg0671	593935	594261	327	hypothetical protein
CgTB4_02995	cg0672	cg0672	594293	594583	291	hypothetical protein
CgTB4_03000	cg0673	rplM	594939	595382	444	RIBOSOMAL PROTEIN L13
CgTB4_03005	cg0674	rpsI	595382	595930	549	30S RIBOSOMAL PROTEIN S9
CgTB4_03010	cg0675	mrsA	596109	597452	1344	PHOSPHOGLUCOSAMINE MUTASE / PHOSPHOACETYLGLUCOSAMI
CgTB4_03015	cg0676	cg0676	597892	598197	306	hypothetical protein
CgTB4_03020	cg0678	cg0678	598194	599705	1512	hypothetical protein
CgTB4_03025	CgTB4_03025	CgTB4_03025	599699	599935	237	#NV
CgTB4_03030	cg0680	cg0680	600876	600019	858	hypothetical protein
CgTB4_03035	cg0681	alr	600971	602056	1086	ALANINE RACEMASE
CgTB4_03040	cg0682	cg0682	602080	602577	498	ATPase or kinase
CgTB4_03045	cg0683	cg0683	602811	604412	1602	permease
CgTB4_03050	cg0684	papA	604428	605711	1284	PROLYL AMINOPEPTIDASE A
CgTB4_03055	cg0685	cg0685	605718	606395	678	homolog of metal-dependent proteases, putative molecular chaperone
CgTB4_03060	cg0686	cg0686	606392	606901	510	ACETYLTRANSFERASE, GNAT FAMILY
CgTB4_03065	cg0687	gcp	606905	607939	1035	PROBABLE O-SIALOGLYCOPROTEIN ENDOPEPTIDASE
CgTB4_03070	cg0688	cg0688	607958	609682	1725	hypothetical protein
CgTB4_03075	cg0689	cg0689	609756	610178	423	hypothetical protein
CgTB4_03080	cg0690	groES	610348	610647	300	Chaperonin 10 Kd subunit
CgTB4_03085	CgTB4_03085	CgTB4_03085	610659	612275	1617	#NV
CgTB4_03090	cg0695	whcB	612714	612415	300	Transcription factor WhiB
CgTB4_03095	cg0696	sigD	613156	613722	567	PUTATIVE RNA POLYMERASE SIGMA FACTOR, ECF family
CgTB4_03100	cg0697	cg0697	613722	614750	1029	hypothetical protein
CgTB4_03105	cg0698	cg0698	615222	614800	423	hypothetical protein
CgTB4_03110	cg0699	guaB2	615336	616856	1521	INOSITOL-MONOPHOSPHATE DEHYDROGENASE
CgTB4_03115	cg0700	guaB3	616973	618097	1125	IMP dehydrogenase / GMP reductase C terminus
CgTB4_03120	cg0701	cg0701	619013	618090	924	drug/metabolite transporter DMT superfamily
CgTB4_03125	cg0702	cg0702	619086	619997	912	Bacterial regulatory protein, LysR family
CgTB4_03130	cg0703	guaA	620004	621575	1572	PUTATIVE GMP SYNTHASE
CgTB4_03135	cg0704	cg0704	621717	622160	444	hypothetical protein
CgTB4_03140	cg0706	cg0706	623635	622457	1179	conserved hypotetical membrane protein
CgTB4_03145	cg0707	cgtS7	623671	624942	1272	PUTATIVE TWO COMPONENT SENSOR KINASE
CgTB4_03150	cg0709	cgtR7	624943	625677	735	putative two component response regulator
CgTB4_03155	cg0710	cg0710	625677	626003	327	membrane protein
CgTB4_03160	cg0711	cg0711	626543	626067	477	membrane protein
CgTB4_03165	cg0712	cg0712	627539	626574	966	secreted protein
CgTB4_03170	cg0713	cg0713	627763	628554	792	hypothetical protein
CgTB4_03175	cg0714	cg0714	628551	630143	1593	polymerase involved in DNA repair
CgTB4_03180	cg0715	cg0715	630810	630148	663	secreted protein
CgTB4_03185	cg0716	cg0716	630949	631812	864	hypothetical protein
CgTB4_03190	cg0717	crtEb	632684	631821	864	LYCOPENE ELONGASE
CgTB4_03195	cg0718	crtYf	633079	632687	393	C50 CAROTENOID EPSILON CYCLASE
CgTB4_03200	cg0719	crtYe	633474	633076	399	C50 CAROTENOID EPSILON CYCLASE
CgTB4_03205	cg0720	crtI2	635175	633529	1647	PHYTOENE DEHYDROGENASE (DESATURASE)
CgTB4_03210	cg0721	crtB2	636089	635175	915	PHYTOENE SYNTHETASE
CgTB4_03215	cg0722	cg0722	638278	636086	2193	drug exporter, RND superfamily
CgTB4_03220	cg0723	crtE	639420	638314	1107	geranylgeranyl-pyrophosphate sythase
CgTB4_03225	cg0725	cg0725	639624	640211	588	transcriptional regulator, MarR family
CgTB4_03230	cg0726	cg0726	640879	640229	651	secreted lipoprotein
CgTB4_03235	CgTB4_03235	CgTB4_03235	640953	642560	1608	#NV
CgTB4_03240	cg0728	phr	644001	642553	1449	DEOXYRIBODIPYRIMIDINE PHOTOLYASE
CgTB4_03245	cg0730	crtX	644026	644781	756	Glycosyl transferase
CgTB4_03250	cg0732	cg0732	647590	645173	2418	PUTATIVE ABC TRANSPORT SYSTEM INTEGRAL MEMBRANE PR
CgTB4_03255	cg0733	cg0733	648309	647590	720	PUTATIVE ABC TRANSPORTER ATP-BINDING PROTEIN
CgTB4_03260	cg0735	metI	649114	648437	678	ABC transporter, transmembrane component
CgTB4_03265	cg0736	metN	650193	649111	1083	ABC-type transporter, ATPase component
CgTB4_03270	cg0737	metQ	651288	650389	900	ABC-type transport system, secreted lipoprotein component
CgTB4_03275	cg0738	dnaE2	651448	654615	3168	PUTATIVE DNA POLYMERASE III ALPHA CHAIN
CgTB4_03280	cg0739	cg0739	654634	655125	492	PUTATIVE INTEGRAL MEMBRANE PROTEIN
CgTB4_03285	cg0740	cg0740	655122	656537	1416	membrane protein
CgTB4_03290	cg0741	mntT	656547	657218	672	IRON REPRESSOR PROTEIN
CgTB4_03295	cg0742	cg0742	658023	657202	822	PUTATIVE INTEGRAL MEMBRANE PROTEIN
CgTB4_03300	cg0745	cg0745	658155	658931	777	protein deacetylase, SIR2 family
CgTB4_03305	cg0747	cg0747	658933	659427	495	Cytidine and deoxycytidylate deaminase
CgTB4_03310	cg0748	cg0748	659543	660541	999	cobalamin/Fe3+-siderophores transport systems, secreted component
CgTB4_03315	cg0749	spoU	661120	660647	474	PUTATIVE TRNA/RRNA METHYLTRANSFERASE PROTEIN
CgTB4_03320	cg0750	folD	661121	662020	900	METHYLENETETRAHYDROFOLATE DEHYDROGENASE
CgTB4_03325	cg0751	cg0751	662027	662377	351	membrane protein
CgTB4_03330	cg0752	cg0752	663761	662379	1383	PUTATIVE secreted or MEMBRANE PROTEIN
CgTB4_03335	cg0753	cg0753	665088	664123	966	secreted protein
CgTB4_03340	cg0754	metX	666313	665180	1134	Homoserine O-Acetyltransferase
CgTB4_03345	cg0755	metY	667770	666457	1314	O-Acetylhomoserine (Thiol)-Lyase
CgTB4_03350	cg0756	cstA	668150	670468	2319	PUTATIVE CARBON STARVATION PROTEIN A
CgTB4_03355	cg0757	cg0757	670472	670675	204	hypothetical protein
CgTB4_03360	cg0759	prpD2	671141	672655	1515	PROPIONATE CATABOLISM PROTEIN PRPD
CgTB4_03365	cg0760	prpB2	672655	673578	924	PROBABLE METHYLISOCITRIC ACID LYASE
CgTB4_03370	cg0762	prpC2	673607	674758	1152	METHYLCITRATE SYNTHASE
CgTB4_03375	CgTB4_03375	CgTB4_03375	674852	674974	123	#NV
CgTB4_03380	cg0763	mdhB	676121	675078	1044	Malate/L-lactate dehydrogenase
CgTB4_03385	cg0764	cg0764	676936	676214	723	PUTATIVE GNTR-FAMILY TRANSCRIPTIONAL REGULATOR
CgTB4_03390	cg0765	cg0765	677747	677043	705	secreted protein
CgTB4_03395	cg0766	icd	680043	677827	2217	ISOCITRATE DEHYDROGENASE
CgTB4_03400	cg0767	cg0767	681026	680127	900	Siderophore-interacting protein
CgTB4_03405	cg0768	cg0768	681845	681036	810	ABC-type cobalamin/Fe3+-siderophores transport system, ATPase component
CgTB4_03410	cg0769	cg0769	682870	681842	1029	ABC-type cobalamin/Fe3+-siderophores transport system, permease component
CgTB4_03415	cg0770	cg0770	683862	682867	996	ABC-type cobalamin/Fe3+-siderophores transport system, permease component
CgTB4_03420	cg0771	irp1	684924	683872	1053	DTXR/IRON REGULATED LIPOPROTEIN PRECURSOR, secrete
CgTB4_03425	cg0772	cg0772	685108	686382	1275	sugar efflux permease
CgTB4_03430	cg0773	cg0773	686434	687348	915	PUTATIVE EXODEOXYRIBONUCLEASE
CgTB4_03435	cg0774	cg0774	687350	688009	660	membrane protein
CgTB4_03440	cg0775	cg0775	688146	688337	192	hypothetical protein
CgTB4_03445	cg0776	cg0776	689889	688912	978	ABC-type cobalamin/Fe3+-siderophores transport system, secreted component
CgTB4_03450	cg0777	cg0777	690695	689913	783	ABC-type cobalamin/Fe3+-siderophores transport system, ATPase component
CgTB4_03455	cg0778	cg0778	691721	690702	1020	ABC-type cobalamin/Fe3+-siderophores transport system, permease component
CgTB4_03460	cg0779	trpS	691881	692918	1038	TRYPTOPHAN TRNA SYNTHETASE
CgTB4_03465	cg0780	cg0780	693027	694112	1086	membrane protein ribonuclease BN-like family
CgTB4_03470	cg0781	cg0781	694171	695076	906	membrane protein
CgTB4_03475	cg0782	dac	696383	695073	1311	D-ALANYL-D-ALANINE CARBOXYPEPTIDASE
CgTB4_03480	cg0783	cg0783	697994	696765	1230	hypothetical protein
CgTB4_03485	cg0784	cg0784	698921	698061	861	PUTATIVE CELL WALL-ASSOCIATED HYDROLASE
CgTB4_03490	cg0785	cg0785	699169	698918	252	hypothetical protein
CgTB4_03495	cg0786	upp	699280	699915	636	PUTATIVE URACIL PHOSPHORIBOSYLTRANSFERASE
CgTB4_03500	cg0787	cg0787	700009	700383	375	transcriptional regulator
CgTB4_03505	cg0788	pmmB	701972	700380	1593	PHOSPHOGLUCOMUTASE/PHOSPHOMANNOMUTASE
CgTB4_03510	cg0789	amiA	702080	703264	1185	PUTATIVE N-ACYL-L-AMINO ACID AMIDOHYDROLASE
CgTB4_03515	cg0790	lpdA	703404	704813	1410	DIHYDROLIPOAMIDE DEHYDROGENASE
CgTB4_03520	cg0791	pyc	705159	708632	3474	PYRUVATE CARBOXYLASE
CgTB4_03525	cg0792	cg0792	708841	709710	870	Thioredoxin domain-containing protein
CgTB4_03530	cg0793	cg0793	709792	710280	489	secreted protein
CgTB4_03535	cg0794	yciC	711604	710516	1089	Cobalamin synthesis protein/P47K
CgTB4_03540	cg0795	cg0795	711723	712649	927	FAD-dependent pyridine nucleotide-disulphide oxidoreductase
CgTB4_03545	cg0796	prpD1	712737	714233	1497	PROPIONATE CATABOLIC PROTEIN PRPD
CgTB4_03550	cg0797	prpB1	714230	715147	918	PROBABLE METHYLISOCITRIC ACID LYASE
CgTB4_03555	cg0798	prpC1	715140	716285	1146	(METHYL)CITRATE SYNTHASE
CgTB4_03560	cg0799	cg0799	716650	716282	369	hypothetical protein
CgTB4_03565	cg0800	prpR	718008	716683	1326	TRANSCRIPTIONAL REGULATOR, MERR FAMILY
CgTB4_03570	cg0801	cg0801	718170	718352	183	hypothetical protein
CgTB4_03575	cg0802	accBC	720351	718576	1776	BIOTIN CARBOXYLASE AND BIOTIN CARBOXYL CARRIER PROTEIN
CgTB4_03580	cg0803	thtR	721448	720543	906	THIOSULFATE SULFURTRANSFERASE
CgTB4_03585	cg0806	cg0806	721776	722843	1068	hypothetical protein
CgTB4_03590	cg0807	cg0807	723337	722921	417	hypothetical protein
CgTB4_03595	cg0808	wbpC	723411	725561	2151	LIPOPOLYSACCHARIDE BIOSYNTHESIS ACYLTRANSFERASE, m
CgTB4_03600	cg0809	maf	726461	725868	594	Nucleotide-binding protein
CgTB4_03605	cg0810	cg0810	726714	726466	249	hypothetical protein
CgTB4_03610	cg0811	dtsR2	728351	726738	1614	ACETYL/PROPIONYL COA CARBOXYLASE, BETA SUBUNIT
CgTB4_03615	cg0812	dtsR1	730323	728692	1632	ACETYL/PROPIONYL-COA CARBOXYLASE BETA CHAIN
CgTB4_03620	cg0814	birA	730492	731301	810	BIFUNCTIONAL BIOTIN LIGASE/BIOTIN OPERON REPRESSOR
CgTB4_03625	cg0815	cg0815	731311	731799	489	membrane protein
CgTB4_03630	cg0816	purK	731856	733019	1164	PHOSPHORIBOSYLAMINOIMIDAZOLE CARBOXYLASE ATPASE SUBUNIT
CgTB4_03635	cg0817	kup	733071	734945	1875	K+ potassium transporter
CgTB4_03640	cg0819	cg0819	734983	735342	360	hypothetical protein
CgTB4_03645	cg0820	purE	735401	735898	498	PHOSPHORIBOSYLAMINOIMIDAZOLE CARBOXYLASE CATALYTIC
CgTB4_03650	cg0821	cg0821	735898	736353	456	hypothetical protein
CgTB4_03655	cg0822	cg0822	736412	737206	795	hypothetical protein
CgTB4_03660	cg0823	ntaA	738528	737212	1317	NITRILOTRIACETATE MONOOXYGENASE COMPONENT A
CgTB4_03665	CgTB4_03665	CgTB4_03665	740114	738669	1446	#NV
CgTB4_03670	cg0825	cg0825	741015	740224	792	short chain dehydrogenase, N-terminal fragment
CgTB4_03675	cg0826	cg0826	741396	741767	372	putative membrane protein
CgTB4_03680	cg0828	cg0828	742380	741814	567	putative dihydrofolate reductase
CgTB4_03685	cg0829	cg0829	742408	742830	423	Lactoylglutathione lyase or related lyase
CgTB4_03690	cg0830	cg0830	743051	742827	225	membrane protein
CgTB4_03695	cg0831	tusG	743899	743063	837	SUGAR ABC TRANSPORTER, PERMEASE PROTEIN
CgTB4_03700	cg0832	tusF	744930	743896	1035	ABC TRANSPORTER, MEMBRANE SPANNING PROTEIN
CgTB4_03705	cg0833	cg0833	745497	745042	456	hypothetical protein
CgTB4_03710	cg0834	tusE	746892	745618	1275	Bacterial extracellular solute-binding protein, fa
CgTB4_03715	cg0835	msiK2	748025	747027	999	ABC-type sugar transport systems, ATPase component
CgTB4_03720	CgTB4_03720	CgTB4_03720	748112	748444	333	#NV
CgTB4_03725	CgTB4_03725	CgTB4_03725	748636	748367	270	#NV
CgTB4_03730	cg0838	cg0838	753684	748882	4803	helicase
CgTB4_03735	cg0839	cg0839	757394	753693	3702	hypothetical protein
CgTB4_03740	cg0840	cg0840	758279	757626	654	hypothetical protein
CgTB4_03745	cg0841	cg0841	760795	758360	2436	hypothetical protein
CgTB4_03750	cg0842	cg0842	763202	760902	2301	PUTATIVE DNA HELICASE
CgTB4_03755	cg0843	cg0843	769535	763233	6303	helicase
CgTB4_03760	cg0844	cg0844	774141	769543	4599	Type II restriction enzyme, methylase subunit
CgTB4_03765	cg0845	cg0845	777034	774146	2889	Superfamily II DNA/RNA helicase, SNF2 family
CgTB4_03770	cg0847	cg0847	778710	777154	1557	putative transcriptional regulator
CgTB4_03775	cg0848	wbbL	779013	779912	900	putative rhamnosyl transferase WbbL
CgTB4_03780	cg0849	rmlA2	780085	781173	1089	GDP-MANNOSE PYROPHOSPHORYLASE
CgTB4_03785	cg0850	whiB2	781563	781877	315	Transcription factor WhiB
CgTB4_03790	CgTB4_03790	CgTB4_03790	782616	782158	459	#NV
CgTB4_03795	cg0853	cg0853	782711	783103	393	hypothetical protein
CgTB4_03800	cg0854	pmmA	783183	784559	1377	PHOSPHOMANNOMUTASE
CgTB4_03805	cg0855	cg0855	784634	785641	1008	hypothetical protein
CgTB4_03810	cg0856	manA	785642	786826	1185	MANNOSE-6-PHOSPHATE ISOMERASE
CgTB4_03815	cg0858	cg0858	787951	787166	786	secreted protein
CgTB4_03820	cg0859	cg0859	788195	788548	354	hypothetical protein
CgTB4_03825	cg0860	sahH	788659	790095	1437	Adenosylhomocysteinase
CgTB4_03830	cg0861	tmk	790095	790706	612	THYMIDYLATE KINASE, PUTATIVE
CgTB4_03835	cg0862	mtrA	790731	791411	681	Response regulator
CgTB4_03840	cg0864	mtrB	791511	793010	1500	Signal transduction histidine kinase
CgTB4_03845	cg0865	cg0865	793007	794713	1707	secreted lipoprotein
CgTB4_03850	cg0866	cg0866	794713	795303	591	Purine/pyrimidine phosphoribosyl transferase
CgTB4_03855	cg0867	cg0867	795447	796112	666	Ribosome-associated protein Y (PSrp-1)
CgTB4_03860	cg0868	secA	796249	798786	2538	PREPROTEIN TRANSLOCASE SUBUNIT SECA
CgTB4_03865	cg0869	cg0869	799166	798783	384	hypothetical protein
CgTB4_03870	cg0870	cg0870	799283	799693	411	Haloacid dehalogenase/epoxide hydrolase family
CgTB4_03875	cg0871	cg0871	799696	800202	507	hypothetical protein
CgTB4_03880	cg0872	cg0872	801211	800204	1008	putative GTPase
CgTB4_03885	cg0873	aroA	802478	801186	1293	3-PHOSPHOSHIKIMATE 1-CARBOXYVINYLTRANSFERASE
CgTB4_03890	cg0874	cg0874	802489	803130	642	Uncharacterized ACR, COG2135
CgTB4_03895	cg0875	cg0875	804239	803127	1113	hypothetical protein
CgTB4_03900	cg0876	sigH	804407	805027	621	PUTATIVE RNA POLYMERASE SIGMA FACTOR, ECF family
CgTB4_03905	cg0877	rshA	805030	805299	270	Putative anti-sigma factor
CgTB4_03910	cg0878	whcE	805791	805531	261	Transcription factor WhiB
CgTB4_03915	cg0879	cg0879	806317	806739	423	membrane protein
CgTB4_03920	cg0880	cg0880	807938	806736	1203	secreted protein
CgTB4_03925	CgTB4_03925	CgTB4_03925	809168	807942	1227	#NV
CgTB4_03930	cg0882	cg0882	809285	809512	228	hypothetical protein
CgTB4_03935	cg0883	cg0883	809548	810396	849	conserved hypothetical secreted protein
CgTB4_03940	cg0884	cg0884	810404	811165	762	hypothetical protein
CgTB4_03945	cg0885	cg0885	811169	814219	3051	HELICASE, UVRD/REP FAMILY
CgTB4_03950	cg0886	cg0886	814212	817424	3213	PROBABLE DNA HELICASE II PROTEIN
CgTB4_03955	cg0887	cg0887	817464	818525	1062	Kef-type K+ transport systems, predicted NAD-binding component
CgTB4_03960	cg0888	cg0888	818522	819238	717	NTP pyrophosphohydrolase
CgTB4_03965	cg0889	cg0889	819253	821289	2037	PUTATIVE DNA HELICASE RECQ
CgTB4_03970	cg0890	cg0890	822086	821286	801	hypothetical protein
CgTB4_03975	cg0891	cg0891	822183	822671	489	metal-dependent hydrolase
CgTB4_03980	cg0892	cg0892	824103	822676	1428	hypothetical protein
CgTB4_03985	cg0893	cg0893	824189	825241	1053	secreted protein containing a PDZ domain
CgTB4_03990	cg0894	cg0894	825915	825238	678	conserved hypothetical protein, possibly secreted
CgTB4_03995	cg0895	cg0895	826516	825992	525	hypothetical protein
CgTB4_04000	cg0896	cg0896	826615	829572	2958	membrane protein
CgTB4_04005	cg0897	pdxR	830984	829623	1362	pyridoxine biosynthesis transcriptional regulator, aminotransferase
CgTB4_04010	cg0898	pdxS	831074	831973	900	Pyridoxine biosynthesis enzyme
CgTB4_04015	cg0899	pdxT	831970	832572	603	glutamine amidotransferase involved in pyridoxine biosynthesis
CgTB4_04025	cg0900	cg0900	833156	832791	366	membrane protein
CgTB4_04030	cg0901	cg0901	833571	834635	1065	secreted protein
CgTB4_04035	CgTB4_04035	CgTB4_04035	834989	835390	402	#NV
CgTB4_04040	cg0903	cg0903	835384	835839	456	hypothetical protein
CgTB4_04045	cg0904	cg0904	836089	836250	162	hypothetical protein
CgTB4_04050	cg0905	psp2	837311	838894	1584	Putative secreted protein
CgTB4_04055	cg0906	cg0906	838924	839355	432	hypothetical protein
CgTB4_04060	CgTB4_04060	CgTB4_04060	839632	840141	510	#NV
CgTB4_04065	CgTB4_04065	CgTB4_04065	840744	840433	312	#NV
CgTB4_04070	cg0910	hisN	842295	841513	783	Inositol monophosphatase
CgTB4_04075	cg0911	cg0911	843168	842302	867	Inositol monophosphatase
CgTB4_04080	cg0913	prfB	843256	844362	1107	PEPTIDE CHAIN RELEASE FACTOR 2
CgTB4_04085	cg0914	ftsE	844494	845183	690	CELL DIVISION ATP-BINDING PROTEIN
CgTB4_04090	cg0915	ftsX	845197	846099	903	PUTATIVE CELL DIVISION PROTEIN
CgTB4_04095	cg0916	smpB	846136	846630	495	SMALL PROTEIN B HOMOLOGUE
CgTB4_04100	cg0918	cg0918	846631	846984	354	PUTATIVE UROPORPHYRIN-III C-METHYLTRANSFERASE
CgTB4_04110	CgTB4_04110	CgTB4_04110	847726	848028	303	#NV
CgTB4_04120	cg0921	cg0921	849322	848495	828	Siderophore-interacting protein
CgTB4_04125	cg0922	cg0922	850242	849322	921	ABC-type cobalamin/Fe3+-siderophores transport system, secreted component
CgTB4_04130	cg0923	cg0923	850998	850408	591	membrane protein
CgTB4_04135	cg0924	cg0924	851353	852366	1014	ABC-type cobalamin/Fe3+-siderophores transport sys
CgTB4_04140	cg0926	cg0926	852617	853618	1002	ABC-type cobalamin/Fe3+-siderophores transport system, permease component
CgTB4_04145	cg0927	cg0927	853611	854726	1116	ABC-type cobalamin/Fe3+-siderophores transport system, permease component
CgTB4_04150	cg0928	cg0928	854723	855478	756	ABC-type cobalamin/Fe3+-siderophores transport system, ATPase component
CgTB4_04155	CgTB4_04155	CgTB4_04155	855838	855948	111	#NV
CgTB4_04175	cg0931	cg0931	861592	862755	1164	PROBABLE PYRIDOXAL PHOSPHATE AMINOTRANSFERASE
CgTB4_04180	cg0932	cg0932	863391	862750	642	membrane protein
CgTB4_04185	cg0933	cg0933	865066	863393	1674	DNA or RNA helicase of superfamily II
CgTB4_04190	cg0934	cg0934	867317	865116	2202	hypothetical protein
CgTB4_04195	cg0935	cg0935	867353	867574	222	hypothetical protein
CgTB4_04200	cg0936	rpf1	868381	867800	582	PUTATIVE RPF PROTEIN PRECURSOR
CgTB4_04205	cg0938	cspB	868938	869321	384	Cold shock protein
CgTB4_04210	cg0939	cg0939	869903	869376	528	secreted protein
CgTB4_04215	cg0940	cg0940	870742	869915	828	GLUTAMINE CYCLOTRANSFERASE PRECURSOR
CgTB4_04220	cg0941	cg0941	871419	870718	702	hypothetical protein
CgTB4_04225	cg0944	cg0944	871753	873213	1461	Xanthine/uracil permeases family
CgTB4_04230	cg0945	cg0945	873213	874043	831	23S RIBOSOMAL RNA METHYLTRANSFERASE
CgTB4_04235	cg0946	cg0946	874938	874066	873	hypothetical protein
CgTB4_04240	cg0947	cg0947	875883	874948	936	hypothetical protein
CgTB4_04245	cg0948	serC	877112	875982	1131	Phosphoserine Transaminase
CgTB4_04250	cg0949	gltA	877838	879151	1314	CITRATE SYNTHASE
CgTB4_04255	cg0950	fkpA	879276	879632	357	PROBABLE FKBP-TYPE PEPTIDYL-PROLYL CIS-TRANS ISOME
CgTB4_04260	cg0951	accDA	881093	879639	1455	ACETYL-COENZYME A CARBOXYLASE CARBOXYL TRANSFERASE
CgTB4_04265	cg0952	cg0952	881647	881988	342	PUTATIVE INTEGRAL MEMBRANE PROTEIN
CgTB4_04270	cg0953	mctC	881995	883650	1656	Na+/proline, Na+/panthothenate symporter or related permease
CgTB4_04275	cg0954	cg0954	883768	884544	777	putative secreted protein
CgTB4_04280	cg0955	cg0955	885388	884546	843	secreted protein
CgTB4_04285	cg0957	fas-IB	885672	894581	8910	FATTY ACID SYNTHASE
CgTB4_04290	cg0958	cg0958	894703	895194	492	secreted protein
CgTB4_04295	cg0960	cg0960	895441	895596	156	hypothetical protein predicted by Glimmer
CgTB4_04300	cg0961	cg0961	896642	895593	1050	alpha/beta hydrolase fold
CgTB4_04305	cg0962	cg0962	897144	896716	429	secreted protein
CgTB4_04315	cg0963	cg0963	897423	897692	270	hypothetical protein
CgTB4_04320	cg0964	mrx1	897963	897724	240	Glutaredoxin or related protein
CgTB4_04325	cg0965	folA	898434	897976	459	DIHYDROFOLATE REDUCTASE
CgTB4_04330	cg0966	thyA	899231	898431	801	PROBABLE THYMIDYLATE SYNTHASE
CgTB4_04335	cg0967	cysQ	900008	899250	759	3'-Phosphoadenosine 5'-phosphosulfate (PAPS) 3'-phosphatase
CgTB4_04340	cg0968	cg0968	900043	904605	4563	PUTATIVE ATP-DEPENDENT HELICASE
CgTB4_04345	cg0969	nei	904615	905385	771	ENDONUCLEASE VIII REMOVING OXIDIZED PYRIMIDINES MA
CgTB4_04350	cg0970	cg0970	905389	905799	411	membrane protein
CgTB4_04355	cg0971	cg0971	906391	905789	603	membrane protein
CgTB4_04360	CgTB4_04360	CgTB4_04360	906546	906388	159	#NV
CgTB4_04365	cg0972	cynX	907731	906556	1176	Cyanate permease
CgTB4_04370	cg0973	pgi	909378	907756	1623	GLUCOSE-6-PHOSPHATE ISOMERASE
CgTB4_04375	cg0974	cg0974	910696	909518	1179	hypothetical protein
CgTB4_04380	cg0975	cg0975	911157	910852	306	putative chorismate mutase
CgTB4_04385	cg0976	pcrA	911226	913517	2292	ATP-DEPENDENT HELICASE PCRA
CgTB4_04390	cg0977	cg0977	915699	913474	2226	ABC-type transport system, involved in lipoprotein release, permease component
CgTB4_04395	cg0978	cg0978	916364	915696	669	ABC-type transport system, involved in lipoprotein release, ATPase component
CgTB4_04400	cg0979	cg0979	916874	916365	510	Transcriptional regulator PadR-like family
CgTB4_04405	cg0980	mepB	917680	916967	714	secreted protein related to metalloendopeptidases
CgTB4_04410	cg0982	cg0982	917928	919355	1428	membrane protein
CgTB4_04415	cg0983	purN	919327	919959	633	5'-PHOSPHORIBOSYLGLYCINAMIDE FORMYLTRANSFERASE
CgTB4_04420	cg0984	purH	919967	921529	1563	5'-PHOSPHORIBOSYL-5-AMINOIMIDAZOLE-4- CARBOXYLASE
CgTB4_04425	cg0985	citE	921594	922415	822	CITRYL-COA LYASE BETA SUBUNIT HOMOLOG
CgTB4_04430	cg0986	amtR	923061	922393	669	AMTR PROTEIN
CgTB4_04435	cg0987	cg0987	924037	923135	903	hypothetical protein
CgTB4_04440	cg0988	rpsR	924407	924156	252	30S RIBOSOMAL PROTEIN S18
CgTB4_04445	cg0989	rpsN	924727	924422	306	30S RIBOSOMAL PROTEIN S14
CgTB4_04450	cg0990	rpmG	924895	924731	165	50S RIBOSOMAL PROTEIN L33
CgTB4_04455	cg0991	rpmB	925134	924898	237	50S RIBOSOMAL PROTEIN L28
CgTB4_04460	cg0992	cg0992	926935	925322	1614	Sulfate permease or related transporter (MFS superfamily)
CgTB4_04465	cg0993	cg0993	927242	926928	315	Bacterial regulatory protein, arsR fam
CgTB4_04470	cg0994	rpmE	927474	927740	267	PROBABLE 50S RIBOSOMAL SUBUNIT PROTEIN L31
CgTB4_04475	cg0995	rpmF	927752	927925	174	Ribosomal L32p protein family
CgTB4_04480	cg0996	cgtR2	928117	928815	699	putative two component response regulator
CgTB4_04485	cg0997	cgtS2	928812	930251	1440	probable two component sensor kinase
CgTB4_04490	cg0998	cg0998	930326	931651	1326	Trypsin-like serine protease
CgTB4_04495	cg0999	cg0999	931706	932293	588	PUTATIVE MOLYBDENUM COFACTOR BIOSYNTHESIS PROTEIN
CgTB4_04500	cg1001	mscL	932974	932567	408	LARGE CONDUCTANCE MECHANOSENSITIVE CHANNEL
CgTB4_04505	cg1002	cg1002	933611	933057	555	putative secreted protein
CgTB4_04510	cg1003	fthC	934302	933730	573	5-FORMYLTETRAHYDROFOLATE CYCLO-LIGASE
CgTB4_04515	cg1004	galU1	934375	935322	948	UTP-GLUCOSE-1-PHOSPHATE URIDYLYLTRANSFERASE
CgTB4_04520	cg1005	moeA2	935351	936610	1260	MOLYBDENUM COFACTOR BIOSYNTHESIS PROTEIN
CgTB4_04525	cg1006	cg1006	936615	937277	663	Acetyltransferase
CgTB4_04530	cg1007	cg1007	937391	938404	1014	putative membrane protein
CgTB4_04535	cg1009	cg1009	938427	939629	1203	PUTATIVE INTEGRAL MEMBRANE TRANSPORTER
CgTB4_04540	cg1010	cg1010	939686	940093	408	putative membrane protein
CgTB4_04545	cg1011	cg1011	940071	940757	687	putative membrane protein
CgTB4_04550	cg1012	cdaS	940768	941928	1161	CYCLOMALTODEXTRINASE
CgTB4_04555	cg1014	pmt	943940	942378	1563	Dolichyl-phosphate-mannose-protein mannosyltransferase
CgTB4_04560	cg1015	cg1015	943988	944836	849	Uroporphyrin-III C/tetrapyrrole (Corrin/Porphyrin) methyltransferase
CgTB4_04565	cg1016	betP	944996	946783	1788	glycine betaine transporter
CgTB4_04570	cg1017	metS	946840	948672	1833	METHIONYL-TRNA SYNTHETASE
CgTB4_04575	cg1018	cg1018	948791	950842	2052	PROBABLE ATP-DEPENDENT DNA HELICASE PROTEIN
CgTB4_04580	cg1019	cg1019	951460	950825	636	predicted metal-dependent hydrolase
CgTB4_04585	cg1020	cg1020	952991	951831	1161	double-stranded beta-helix domain
CgTB4_04590	cg1021	cg1021	953549	953040	510	Esterase/lipase
CgTB4_04595	CgTB4_04595	CgTB4_04595	953747	954148	402	#NV
CgTB4_04600	cg1023	tnp6b(ISCg6a)	954277	954756	480	TRANSPOSASE
CgTB4_04605	cg1024	tnp7a(ISCg7a)	954974	955357	384	TRANSPOSASE
CgTB4_04610	cg1025	cg1025	955354	955500	147	hypothetical protein
CgTB4_04615	cg1027	dld	957398	955683	1716	D-LACTATE DEHYDROGENASE
CgTB4_04620	cg1028	cg1028	958998	957841	1158	PUTATIVE RESTRICTION-MODIFICATION SYSTEM: METHYLASE
CgTB4_04625	CgTB4_04625	CgTB4_04625	959855	960256	402	#NV
CgTB4_04630	cg1031	tnp6d(ISCg6c)	960385	960864	480	TRANSPOSASE
CgTB4_04635	cg1032	cadR	961297	961656	360	Bacterial regulatory protein, arsR family
CgTB4_04640	cg1033	cadD	961656	962252	597	Cadmium resistance transporter
CgTB4_04645	cg1035	cg1035	962809	963642	834	TatD related DNase
CgTB4_04650	cg1037	rpf2	963813	964937	1125	putative RPF2 precursor, secreted protein
CgTB4_04655	cg1038	ksgA	964974	965855	882	PUTATIVE DIMETHYLADENOSINE TRANSFERASE
CgTB4_04660	cg1039	ispE	965852	966787	936	PUTATIVE ISOPENTENYL MONOPHOSPHATE KINASE
CgTB4_04665	cg1040	cg1040	966828	968663	1836	ATPase component of ABC transporters with duplicated ATPase domains
CgTB4_04670	cg1041	pdxK	968667	969461	795	PYRIDOXAL/PYRIDOXINE/PYRIDOXAMINE KINASE
CgTB4_04675	cg1043	cg1043	969940	969458	483	Thiol-disulfide isomerase and thioredoxins
CgTB4_04680	CgTB4_04680	CgTB4_04680	969963	970352	390	#NV
CgTB4_04685	cg1045	cg1045	970418	970741	324	hypothetical protein
CgTB4_04690	cg1046	pvdS1	970864	971826	963	RNA POLYMERASE SIGMA FACTOR, PUTATIVE
CgTB4_04695	cg1048	cg1048	973035	972241	795	Haloacid dehalogenase/epoxide hydrolase family
CgTB4_04700	cg1049	cg1049	973139	974158	1020	Enoyl-CoA hydratase/carnithine racemase
CgTB4_04705	cg1050	cg1050	974243	974965	723	putative membrane protein
CgTB4_04710	cg1051	cg1051	976176	974962	1215	hypothetical protein
CgTB4_04715	cg1052	cmt3	976286	977737	1452	corynomycolyl transferase
CgTB4_04720	cg1053	cg1053	978378	977797	582	PUTATIVE TETR-FAMILY TRANSCRIPTIONAL REGULATOR
CgTB4_04725	cg1054	mmpL2	980740	978365	2376	drug exporter of the RND superfamily
CgTB4_04730	cg1055	menG	980993	981493	501	S-ADENOSYLMETHIONINE:2-DEMETHYLMENAQUINONE METHYLT
CgTB4_04735	cg1056	cg1056	981658	982290	633	putative membrane protein
CgTB4_04740	CgTB4_04740	CgTB4_04740	982674	982291	384	#NV
CgTB4_04745	cg1059	cg1059	983100	984653	1554	hypothetical protein
CgTB4_04750	cg1060	prfC	986645	984861	1785	PUTATIVE PEPTIDE CHAIN RELEASE FACTOR 3
CgTB4_04755	cg1061	urtA	986739	988010	1272	ABC-type branched-chain amino acid transport systems, secreted component
CgTB4_04760	cg1062	urtB	988023	988907	885	Branched-chain amino acid ABC-type transport system, permease component
CgTB4_04765	cg1064	urtC	988904	989983	1080	Branched-chain amino acid ABC-type transport system, permease component
CgTB4_04770	cg1065	urtD	989980	990708	729	ABC-type branched-chain amino acid transport systems, ATPase component
CgTB4_04775	cg1066	urtE	990716	991417	702	ABC-type branched-chain amino acid transport systems, ATPase component
CgTB4_04780	cg1067	pth2	992019	991414	606	PEPTIDYL-TRNA HYDROLASE
CgTB4_04785	cg1068	cg1068	992058	993083	1026	PROBABLE OXIDOREDUCTASE
CgTB4_04790	cg1069	gapX	993174	994616	1443	similar to GLYCERALDEHYDE-3-PHOSPHATE DEHYDROGENASE
CgTB4_04795	cg1071	pth1	995384	994842	543	PROBABLE PEPTIDYL-TRNA HYDROLASE PROTEIN
CgTB4_04800	cg1072	rplY	996126	995524	603	Ribosomal protein L25 (general stress protein Ctc)
CgTB4_04805	cg1073	cg1073	996402	996833	432	Predicted lactoylglutathione lyase
CgTB4_04810	cg1074	cg1074	997456	996830	627	hypothetical protein
CgTB4_04815	cg1075	prsA	998440	997463	978	PHOSPHORIBOSYL PYROPHOSPHATE SYNTHASE ISOZYME 2 PR
CgTB4_04820	cg1076	glmU	999849	998452	1398	PUTATIVE UDP-N-ACETYLGLUCOSAMINE PYROPHOSPHORYLASE
CgTB4_04825	cg1077	cg1077	1001242	1000013	1230	Permease of the major facilitator superfamily
CgTB4_04830	cg1080	cg1080	1001326	1002867	1542	Putative multicopper oxidase
CgTB4_04835	cg1081	cg1081	1003007	1003933	927	ABC-type multidrug transport system, ATPase component
CgTB4_04840	cg1082	cg1082	1003953	1004786	834	putative membrane protein
CgTB4_04845	cg1083	cgtS10	1004829	1006088	1260	probable two component sensor kinase
CgTB4_04850	cg1084	cgtR10	1006089	1006700	612	putative two component response regulator
CgTB4_04855	cg1085	cg1085	1006865	1006731	135	hypothetical protein
CgTB4_04860	cg1086	cg1086	1006998	1008155	1158	putative membrane protein
CgTB4_04865	cg1087	cg1087	1008259	1008534	276	putative membrane protein
CgTB4_04870	cg1088	cg1088	1008664	1010064	1401	ABC-type multidrug/protein/lipid transport system, ATPase component
CgTB4_04875	cg1089	cg1089	1010057	1011793	1737	ABC-type multidrug/protein/lipid transport system, ATPase component
CgTB4_04880	cg1090	ggtB	1013767	1011794	1974	PROBABLE GAMMA-GLUTAMYLTRANSPEPTIDASE PRECURSOR PR
CgTB4_04885	cg1091	cg1091	1014016	1014267	252	hypothetical protein
CgTB4_04890	cg1092	cg1092	1014813	1014340	474	putative secreted protein
CgTB4_04895	CgTB4_04895	CgTB4_04895	1014925	1015119	195	#NV
CgTB4_04900	cg1094	tnp3a(ISCg3a)	1015852	1015142	711	Transposase
CgTB4_04905	cg1096	cg1096	1016563	1017021	459	hypothetical protein
CgTB4_04910	cg1097	cg1097	1017870	1017271	600	hypothetical protein
CgTB4_04920	cg1098	cg1098	1018416	1019069	654	Bacterial regulatory proteins, tetR family
CgTB4_04925	cg1099	mfd	1019066	1022719	3654	PUTATIVE TRANSCRIPTION-REPAIR COUPLING FACTOR
CgTB4_04930	cg1100	cg1100	1024666	1022696	1971	ABC transporter transmembrane component
CgTB4_04935	cg1101	cg1101	1026396	1024663	1734	ABC-type multidrug/protein/lipid transport system, membrane component
CgTB4_04940	cg1103	cg1103	1029000	1026502	2499	putative membrane protein
CgTB4_04945	cg1104	cg1104	1030283	1029003	1281	Predicted esterase, membrane protein
CgTB4_04950	cg1105	lysI	1031871	1030366	1506	L-lysine permease
CgTB4_04955	cg1106	cg1106	1031972	1032184	213	hypothetical protein
CgTB4_04960	cg1107	cg1107	1032196	1032783	588	Predicted pyrophosphatase
CgTB4_04965	cg1108	cg1108	1033128	1032757	372	putative secreted protein
CgTB4_04970	cg1109	cg1109	1033646	1033266	381	Anion-specific porin precursor
CgTB4_04975	cg1110	cg1110	1033978	1034742	765	hypothetical protein
CgTB4_04980	cg1111	eno	1034949	1036226	1278	ENOLASE (2-PHOSPHOGLYCERATE DEHYDRATASE
CgTB4_04985	cg1112	cg1112	1036316	1036858	543	Septum formation initiator, secreted protein
CgTB4_04990	cg1113	cg1113	1036894	1037448	555	hypothetical protein
CgTB4_04995	cg1115	ppx2	1037448	1038413	966	EXOPOLYPHOSPHATASE
CgTB4_05005	cg1116	tdcB	1039650	1038718	933	THREONINE DEHYDRATASE
CgTB4_05010	cg1117	cg1117	1039783	1039980	198	hypothetical protein
CgTB4_05015	cg1118	cg1118	1039996	1040328	333	Pyrimidine reductase, riboflavin biosynthesis
CgTB4_05020	cg1119	cg1119	1040494	1040685	192	Putative stress-responsive transcriptional regulator
CgTB4_05025	cg1120	ripA	1040925	1041920	996	AraC-type DNA-binding domain-containing protein
CgTB4_05030	cg1121	cg1121	1042027	1042845	819	Permease of the major facilitator superfamily
CgTB4_05035	cg1122	cg1122	1043747	1043295	453	putative secreted protein
CgTB4_05040	cg1123	greA	1044295	1043771	525	Transcription elongation factor
CgTB4_05045	CgTB4_05045	CgTB4_05045	1044959	1044474	486	#NV
CgTB4_05050	cg1127	mca	1045158	1046033	876	Uncharacterized proteins, LmbE homolog
CgTB4_05055	cg1128	cg1128	1046073	1046393	321	similar to ribosomal protein S2
CgTB4_05060	CgTB4_05060	CgTB4_05060	1046610	1047710	1101	#NV
CgTB4_05065	cg1130	uppS1	1047734	1048504	771	PUTATIVE UNDECAPRENYL PYROPHOSPHATE SYNTHETASE
CgTB4_05070	cg1131	cg1131	1048525	1049046	522	hypothetical protein
CgTB4_05075	cg1132	coaA	1050395	1049424	972	PANTOTHENATE KINASE
CgTB4_05080	cg1133	glyA	1050624	1051928	1305	Serine Hydroxymethyltransferase
CgTB4_05085	cg1134	pabAB	1052021	1053883	1863	PARA-AMINOBENZOATE SYNTHASE COMPONENT I and II
CgTB4_05090	cg1135	cg1135	1053880	1054605	726	Branched-chain amino acid aminotransferase/4-amino-4-deoxychorismate lyase
CgTB4_05095	cg1136	cg1136	1055032	1054637	396	hypothetical protein
CgTB4_05100	cg1137	cg1137	1055051	1055725	675	Transcriptional regulator, LysR type
CgTB4_05105	cg1138	cg1138	1055783	1056322	540	PROBABLE PHOSPHINOTHRICIN ACETYLTRANSFERASE PROTEIN
CgTB4_05110	cg1139	cg1139	1057200	1056319	882	Allophanate hydrolase subunit 2
CgTB4_05115	cg1140	cg1140	1057850	1057197	654	Allophanate hydrolase subunit 1
CgTB4_05120	cg1141	cg1141	1058598	1057840	759	homolog of lactam utilization protein B
CgTB4_05125	cg1142	cg1142	1059931	1058621	1311	Na+/proline, Na+/panthothenate symporter
CgTB4_05130	cg1143	cg1143	1060142	1060795	654	PUTATIVE GNTR-FAMILY TRANSCRIPTIONAL REGULATOR
CgTB4_05135	cg1144	cg1144	1060905	1062149	1245	hypothetical protein
CgTB4_05140	cg1145	fum	1063617	1062208	1410	FUMARATE HYDRATASE
CgTB4_05145	cg1147	ssuI	1063936	1064427	492	Conserved protein/domain typically associated with flavoprotein oxygenases, DIM6/NTAB family
CgTB4_05150	cg1148	cg1148	1064738	1064475	264	hypothetical protein
CgTB4_05155	cg1149	cg1149	1065200	1064751	450	hypothetical protein
CgTB4_05160	cg1150	cg1150	1065867	1065301	567	NADPH-dependent FMN reductase
CgTB4_05165	cg1151	seuA	1066110	1067573	1464	PUTATIVE MONOOXYGENASE
CgTB4_05170	cg1152	seuB	1067570	1068652	1083	PUTATIVE MONOXYGENASE
CgTB4_05175	cg1153	seuC	1068649	1069848	1200	PUTATIVE MONOXYGENASE
CgTB4_05180	cg1156	ssuD2	1069959	1071137	1179	ALKANESULFONATE MONOOXYGENASE
CgTB4_05185	cg1157	fbp	1072483	1071476	1008	GLPX-LIKE PROTEIN
CgTB4_05190	cg1158	cg1158	1072718	1073248	531	putative secreted protein
CgTB4_05195	cg1159	cg1159	1075241	1073337	1905	putative secreted protein
CgTB4_05200	cg1160	cg1160	1075553	1075326	228	similar to arabinose efflux permease
CgTB4_05205	cg1162	xseB	1075909	1075664	246	PUTATIVE EXODEOXYRIBONUCLEASE PROTEIN
CgTB4_05210	cg1163	xseA	1077183	1075930	1254	EXODEOXYRIBONUCLEASE VII LARGE SUBUNIT
CgTB4_05215	cg1164	lytB	1077297	1078274	978	Penicillin tolerance protein
CgTB4_05220	CgTB4_05220	CgTB4_05220	1079014	1078316	699	#NV
CgTB4_05225	CgTB4_05225	CgTB4_05225	1079037	1079183	147	#NV
CgTB4_05230	cg1166	cg1166	1080690	1079218	1473	putative membrane protein
CgTB4_05235	cg1167	cg1167	1080965	1080783	183	putative secreted protein
CgTB4_05240	cg1169	metP	1082660	1080969	1692	Na+-dependent transporters of the SNF family
CgTB4_05245	cg1170	cmt5	1084183	1082948	1236	corynomycolyl transferase
CgTB4_05250	CgTB4_05250	CgTB4_05250	1084261	1084368	108	#NV
CgTB4_05255	cg1171	cg1171	1084380	1085465	1086	Predicted GTPase
CgTB4_05260	cg1172	cg1172	1085499	1085780	282	hypothetical protein
CgTB4_05265	cg1173	cg1173	1085791	1086090	300	Putative plasmid maintenance system antidote protein
CgTB4_05270	cg1174	arcB	1086087	1086920	834	PROBABLE ORNITHINE CARBAMOYLTRANSFERASE PROTEIN
CgTB4_05275	cg1175	cg1175	1087544	1087041	504	Acetyltransferase, GNAT family
CgTB4_05280	cg1176	cg1176	1088218	1087661	558	short chain dehydrogenase
CgTB4_05285	CgTB4_05285	CgTB4_05285	1088507	1088205	303	#NV
CgTB4_05290	cg1178	tnp9a(ISCg9a)	1089740	1088532	1209	Transposase
CgTB4_05295	CgTB4_05295	CgTB4_05295	1090008	1089862	147	#NV
CgTB4_05300	cg1179	cg1179	1090175	1093219	3045	SENSORY BOX/GGDEF FAMILY PROTEIN
CgTB4_05305	CgTB4_05305	CgTB4_05305	1093227	1094696	1470	#NV
CgTB4_05310	cg1182	cg1182	1094693	1094914	222	putative membrane protein
CgTB4_05315	cg1183	cg1183	1095052	1095387	336	Predicted dinucleotide-utilizing enzyme
CgTB4_05320	cg1184	tnp10c(ISCg10a)	1095677	1095384	294	TRANSPOSASE-fragment
CgTB4_05325	CgTB4_05325	CgTB4_05325	1096331	1096185	147	#NV
CgTB4_05330	CgTB4_05330	CgTB4_05330	1096397	1096636	240	#NV
CgTB4_05335	cg1190	cg1190	1097111	1096743	369	hypothetical protein
CgTB4_05340	cg1191	cg1191	1097229	1097729	501	hypothetical protein
CgTB4_05345	cg1192	cg1192	1097795	1098595	801	Aldo/keto reductase
CgTB4_05350	cg1193	cg1193	1098609	1098932	324	Carboxymuconolactone decarboxylase
CgTB4_05355	CgTB4_05355	CgTB4_05355	1099164	1099012	153	#NV
CgTB4_05360	cg1194	cg1194	1099768	1099112	657	short chain dehydrogenase
CgTB4_05365	cg1195	cg1195	1099917	1101656	1740	Sulfate permease or related transporter (MFS superfamily)
CgTB4_05370	cg1197	cg1197	1102043	1102642	600	ABC-type transport systems, involved in lipoprotein release, ATPase component
CgTB4_05375	cg1198	cg1198	1102695	1103195	501	hypothetical protein
CgTB4_05380	cg1199	cg1199	1103192	1103527	336	hypothetical protein
CgTB4_05385	cg1201	cg1201	1103921	1103712	210	hypothetical protein
CgTB4_05390	cg1202	cg1202	1106058	1104100	1959	hypothetical protein
CgTB4_05395	cg1203	cg1203	1107456	1106083	1374	Mg-chelatase subunit ChlI
CgTB4_05400	cg1204	cg1204	1107503	1108204	702	similarity to 2,3-PDG dependent phosphoglycerate mutase pgm-Amycolatopsis methanolica
CgTB4_05405	cg1205	cg1205	1108201	1108908	708	strong similarity to hypothetical protein Rv2133c-Mycobacterium tuberculosis
CgTB4_05410	cg1206	cg1206	1108993	1109757	765	PEP phosphonomutase or related enzyme
CgTB4_05415	cg1207	cg1207	1109792	1111435	1644	ATPase component of ABC transporters with duplicated ATPase domains
CgTB4_05420	cg1208	cg1208	1111820	1111422	399	hypothetical protein
CgTB4_05425	cg1209	phnA	1111889	1112233	345	Uncharacterized Zn-ribbon-containing protein involved in phosphonate metabolism
CgTB4_05430	cg1211	cg1211	1112957	1112481	477	PUTATIVE MARR-FAMILY TRANSCRIPTIONAL REGULATOR
CgTB4_05435	cg1212	cg1212	1113102	1114322	1221	Permease of the major facilitator superfamily
CgTB4_05440	cg1213	tnp1a(ISCg1a)	1114486	1115796	1311	TRANSPOSASE
CgTB4_05445	cg1214	nadS	1116905	1115829	1077	Cysteine sulfinate desulfinase/cysteine desulfurase or related enzyme
CgTB4_05450	cg1215	nadC	1117744	1116905	840	PUTATIVE NICOTINATE-NUCLEOTIDE PYROPHOSPHORYLASE
CgTB4_05455	cg1216	nadA	1119034	1117748	1287	QUINOLINATE SYNTHETASE
CgTB4_05460	cg1218	cg1218	1119727	1119083	645	ADP-ribose pyrophosphatase
CgTB4_05465	cg1219	cg1219	1119884	1120807	924	putative membrane protein
CgTB4_05470	cg1220	cg1220	1121459	1120830	630	Predicted Zn-dependent hydrolase of the beta-lactamase fold
CgTB4_05475	cg1221	cg1221	1121809	1121465	345	hypothetical protein
CgTB4_05480	cg1222	lplA	1122873	1121815	1059	LIPOATE-PROTEIN LIGASE
CgTB4_05485	cg1224	cg1224	1123051	1123464	414	similarity to alkylphosphonate uptake operon protein phnB-Escherichia coli
CgTB4_05490	cg1225	pcaK	1124826	1123531	1296	putative benzoate transport transmembrane protein
CgTB4_05495	cg1226	pobA	1126020	1124833	1188	4-HYDROXYBENZOATE 3-MONOOXYGENASE
CgTB4_05500	cg1227	cg1227	1126407	1127012	606	putative membrane protein
CgTB4_05505	cg1228	cg1228	1127013	1128353	1341	ABC-type cobalt transport system, ATPase component
CgTB4_05510	cg1229	cg1229	1128350	1129105	756	ABC-type cobalt transport system, permease component CbiQ
CgTB4_05515	cg1230	cg1230	1129102	1129635	534	Adenylate kinase or related kinase
CgTB4_05520	cg1231	chaA	1129655	1130707	1053	Ca2+/H+ antiporter
CgTB4_05525	cg1232	cg1232	1130727	1131431	705	hypothetical protein
CgTB4_05530	cg1233	cg1233	1132123	1131398	726	putative membrane protein
CgTB4_05535	cg1234	cg1234	1134472	1132130	2343	putative excinuclease ATPase subunit-UvrA-like protein
CgTB4_05540	cg1236	tpx	1134561	1135058	498	THIOL PEROXIDASE
CgTB4_05545	cg1237	cg1237	1136833	1135055	1779	putative membrane protein
CgTB4_05550	cg1238	cg1238	1137891	1136935	957	putative membrane protein
CgTB4_05555	cg1239	cg1239	1137960	1138862	903	SIMILAR TO KETOPANTOATE REDUCTASE
CgTB4_05560	cg1240	cg1240	1138880	1139248	369	hypothetical protein
CgTB4_05565	cg4004	cg4004	1139357	1139620	264	hypothetical protein
CgTB4_05570	cg1242	cg1242	1140021	1139632	390	putative membrane protein
CgTB4_05575	cg1243	cg1243	1140861	1140025	837	secreted Trypsin-like serine proteases, contain C-terminal PDZ domain
CgTB4_05580	cg1244	cg1244	1141245	1140898	348	Arsenate reductase or related protein, glutaredoxin family
CgTB4_05585	cg1245	cg1245	1141273	1142475	1203	putative membrane protein
CgTB4_05590	cg1246	cg1246	1143015	1142476	540	hypothetical protein
CgTB4_05595	cg1247	cg1247	1143739	1143023	717	putative secreted protein
CgTB4_05600	cg1248	cg1248	1144118	1146031	1914	GTPase involved in stress response
CgTB4_05605	cg1249	cg1249	1146103	1147605	1503	ABC-type dipeptide/oligopeptide/nickel transport system, secreted component
CgTB4_05610	cg1250	mshB	1147592	1148464	873	Uncharacterized proteins, LmbE homolog
CgTB4_05615	cg1251	cg1251	1148472	1148885	414	putative membrane protein
CgTB4_05620	cg1252	fdxC	1148953	1149270	318	FERREDOXIN
CgTB4_05625	cg1253	dapC	1149279	1150382	1104	SUCCINYLDIAMINOPIMELATE AMINOTRANSFERASE
CgTB4_05630	cg1254	cg1254	1150441	1151031	591	putative membrane protein
CgTB4_05635	cg1255	cg1255	1151207	1152373	1167	HNH endonuclease
CgTB4_05640	cg1256	dapD	1153263	1152370	894	TETRAHYDRODIPICOLINATE SUCCINYLASE
CgTB4_05645	cg1257	aroP	1154683	1153292	1392	AROMATIC AMINO ACID TRANSPORT PROTEIN
CgTB4_05650	cg1259	dapD2	1155676	1154726	951	similar to tetrahydrodipicolinate N-succinyltransferase
CgTB4_05655	cg1260	dapE	1155731	1156840	1110	SUCCINYL-DIAMINOPIMELATE DESUCCINYLASE
CgTB4_05660	cg1261	cg1261	1156902	1157672	771	Lysine decarboxylase family protein
CgTB4_05665	cg1262	folP2	1157694	1158527	834	DIHYDROPTEROATE SYNTHASE
CgTB4_05670	cg1263	cg1263	1158539	1159255	717	Glycosyltransferase involved in cell wall biogenesis
CgTB4_05675	cg1264	cg1264	1159285	1159575	291	hypothetical protein
CgTB4_05680	cg1265	cg1265	1159635	1159802	168	hypothetical protein
CgTB4_05685	cg1266	rrmA	1159865	1160731	867	RRNA GUANINE-N1-METHYLTRANSFERASE
CgTB4_05690	cg1267	cg1267	1162231	1160735	1497	Beta-fructosidase (levanase/invertase)
CgTB4_05695	cg1268	glgA	1163536	1162376	1161	GLYCOSYL TRANSFERASE
CgTB4_05700	cg1269	glgC	1163666	1164919	1254	ADP-GLUCOSE PYROPHOSPHORYLASE
CgTB4_05705	cg1270	cg1270	1165612	1164971	642	PROBABLE O-METHYLTRANSFERASE
CgTB4_05710	cg1271	sigE	1165737	1166387	651	PUTATIVE RNA POLYMERASE SIGMA FACTOR, ECF family
CgTB4_05715	cg1272	cseE	1166576	1167070	495	hypothetical protein
CgTB4_05720	cg1273	cg1273	1167110	1167580	471	hypothetical protein
CgTB4_05725	cg1274	mrp	1168708	1167584	1125	ATPases involved in chromosome partitioning
CgTB4_05730	cg1275	cg1275	1169325	1168744	582	conserved hypothetical membrane protein
CgTB4_05735	cg1276	mgtE1	1170610	1169318	1293	Mg/Co/Ni transporter MgtE (contains CBS domain) intracellular
CgTB4_05740	cg1277	cg1277	1170693	1171190	498	conserved hypothetical membrane protein
CgTB4_05745	cg1278	cg1278	1171206	1171874	669	conserved hypothetical secreted protein
CgTB4_05750	CgTB4_05750	CgTB4_05750	1172462	1171866	597	#NV
CgTB4_05755	cg1280	odhA	1176163	1172498	3666	2-OXOGLUTARATE DEHYDROGENASE
CgTB4_05760	cg1281	cg1281	1180048	1176305	3744	ABC-type multidrug/protein/lipid transport system, ATPase component
CgTB4_05765	cg1282	cg1282	1180837	1180118	720	hypothetical protein
CgTB4_05770	cg1283	aroE2	1181675	1180869	807	PUTATIVE SHIKIMATE / QUINATE 5-DEHYDROGENASE
CgTB4_05775	cg1284	lipT	1181966	1183606	1641	TYPE B CARBOXYLESTERASE
CgTB4_05780	cg1285	cg1285	1183607	1184260	654	hypothetical protein
CgTB4_05785	cg1286	cg1286	1184355	1185158	804	hypothetical protein
CgTB4_05790	CgTB4_05790	CgTB4_05790	1185742	1185215	528	#NV
CgTB4_05795	CgTB4_05795	CgTB4_05795	1185882	1187042	1161	#NV
CgTB4_05800	cg1289	cg1289	1187043	1188392	1350	Permease of the major facilitator superfamily
CgTB4_05805	cg1290	metE	1190622	1188385	2238	Homocysteine methyltransferase
CgTB4_05810	CgTB4_05810	CgTB4_05810	1191087	1191545	459	#NV
CgTB4_05815	CgTB4_05815	CgTB4_05815	1192257	1192129	129	#NV
CgTB4_05820	cg1292	cg1292	1192398	1193810	1413	FLAVIN-CONTAINING MONOOXYGENASE 3
CgTB4_05825	cg1293	cg1293	1193867	1194193	327	putative secreted protein
CgTB4_05830	cg1294	cg1294	1194216	1195112	897	Predicted esterase of the alpha-beta hydrolase superfamily
CgTB4_05835	cg1295	cg1295	1195916	1195122	795	Predicted hydrolase or acyltransferase (alpha/beta hydrolase superfamily)
CgTB4_05840	cg1296	cg1296	1195974	1197623	1650	Non-ribosomal peptide synthetase module and related proteins
CgTB4_05845	cg1298	cydC	1199543	1197987	1557	ABC-type multidrug/protein/lipid transport system, ATPase component
CgTB4_05850	cg1299	cydD	1201075	1199540	1536	ABC-type multidrug/protein/lipid transport system, ATPase component
CgTB4_05855	cg1300	cydB	1202088	1201087	1002	CYTOCHROME D TERMINAL OXIDASE POLYPEPTIDE SUBUNIT
CgTB4_05860	cg1301	cydA	1203632	1202091	1542	CYTOCHROME D UBIQUINOL OXIDASE SUBUNIT I
CgTB4_05865	cg1302	cg1302	1206828	1203913	2916	Predicted HKD family nuclease
CgTB4_05870	cg1303	cg1303	1207223	1206828	396	NTP pyrophosphohydrolase
CgTB4_05875	cg1304	cg1304	1207374	1208141	768	putative secreted protein
CgTB4_05880	cg1305	cg1305	1209615	1208209	1407	Amino acid permease
CgTB4_05885	cg1307	cg1307	1209934	1212132	2199	Superfamily II DNA and RNA helicase
CgTB4_05890	cg1308	rolR	1213115	1212426	690	Bacterial regulatory proteins, tetR family
CgTB4_05895	cg1309	rolH	1213269	1214861	1593	2-polyprenyl-6-methoxyphenol hydroxylase and related FAD-dependent oxidoreductase
CgTB4_05900	cg1310	rolM	1214871	1215941	1071	MALEYLACETATE REDUCTASE
CgTB4_05905	cg1311	rolD	1215952	1216839	888	CATECHOL 1,2-DIOXYGENASE
CgTB4_05910	cg1312	cg1312	1217362	1216901	462	putative membrane protein
CgTB4_05915	cg1313	cg1313	1217982	1217440	543	PUTATIVE secreted LIPOPROTEIN
CgTB4_05920	cg1314	putP	1219602	1218028	1575	PROLINE TRANSPORT SYSTEM
CgTB4_05925	cg1316	cg1316	1219895	1222999	3105	Superfamily II DNA/RNA helicases, SNF2 family
CgTB4_05930	cg1317	cg1317	1222992	1223846	855	putative 2-oxo acid dehydrogenase
CgTB4_05935	cg1318	cg1318	1223887	1225062	1176	DNA repair exonuclease
CgTB4_05940	cg1319	cg1319	1225066	1227696	2631	ATPase involved in DNA repair
CgTB4_05945	cg1320	lipP	1227890	1228639	750	LIPASE
CgTB4_05950	cg1321	atoE	1228718	1229098	381	PUTATIVE SHORT-CHAIN FATTY ACIDS TRANSPORTER
CgTB4_05955	cg1322	cg1322	1229716	1229177	540	hypothetical protein
CgTB4_05960	cg1324	rosR	1229995	1230483	489	PUTATIVE MARR-FAMILY REGULATORY PROTEIN
CgTB4_05965	cg1325	cg1325	1230619	1230834	216	Putative stress-responsive transcriptional regulator
CgTB4_05970	cg1326	cg1326	1231333	1230911	423	hypothetical protein
CgTB4_05975	CgTB4_05975	CgTB4_05975	1231811	1232482	672	#NV
CgTB4_05980	cg1328	cg1328	1232603	1232839	237	putative Copper chaperone
CgTB4_05985	cg1329	ctpC	1233007	1234884	1878	Cation transport ATPase
CgTB4_05990	cg1330	cg1330	1234983	1235615	633	SIMILAR TO GTP PYROPHOSPHOKINASE
CgTB4_06000	cg1332	cg1332	1238125	1236542	1584	PUTATIVE SECRETED HYDROLASE
CgTB4_06005	cg1333	argS	1238274	1239926	1653	ARGINYL-TRNA SYNTHETASE
CgTB4_06010	cg1334	lysA	1239929	1241266	1338	DIAMINOPIMELATE DECARBOXYLASE
CgTB4_06015	cg1335	cg1335	1242156	1241551	606	hypothetical protein
CgTB4_06020	CgTB4_06020	CgTB4_06020	1242507	1243844	1338	#NV
CgTB4_06025	cg1338	thrB	1243855	1244784	930	Homoserine Kinase
CgTB4_06030	cg1340	arnR	1245532	1244840	693	hypothetical protein
CgTB4_06035	cg1341	narI	1246496	1245717	780	RESPIRATORY NITRATE REDUCTASE 2 GAMMA CHAIN
CgTB4_06040	cg1342	narJ	1247191	1246505	687	NITRATE REDUCTASE DELTA CHAIN
CgTB4_06045	cg1343	narH	1248791	1247196	1596	PROBABLE RESPIRATORY NITRATE REDUCTASE OXIDOREDUCT
CgTB4_06050	cg1344	narG	1252537	1248791	3747	NITRATE REDUCTASE 2, ALPHA SUBUNIT
CgTB4_06055	cg1345	narK	1253891	1252554	1338	PUTATIVE NITRATE/NITRITE TRANSPORTER
CgTB4_06060	cg1346	mog	1254149	1254637	489	PUTATIVE MOLYBDOPTERIN BIOSYNTHESIS MOG PROTEIN
CgTB4_06065	cg1347	cg1347	1256674	1254734	1941	secreted phospholipid phosphatase
CgTB4_06070	cg1348	cg1348	1257858	1256848	1011	membrane protein containing CBS domain
CgTB4_06075	cg1349	cg1349	1259265	1257862	1404	membrane protein containing CBS domain
CgTB4_06080	cg1350	mob	1259989	1259426	564	PUTATIVE MOLYBDOPTERIN-GUANINE DINUCLEOTIDE BIOSYNTHESIS PROTEIN
CgTB4_06085	cg1351	moeA3	1261201	1259990	1212	MOLYBDOPTERIN BIOSYNTHESIS PROTEIN
CgTB4_06090	cg1352	moaA	1262893	1261685	1209	MOLYBDENUM COFACTOR BIOSYNTHESIS PROTEIN A
CgTB4_06095	cg1353	fadD4	1264610	1262883	1728	ACYL-COA SYNTHETASE
CgTB4_06100	cg1354	rho	1265142	1267430	2289	Transcription termination factor Rho
CgTB4_06105	cg1355	prfA	1267430	1268506	1077	PEPTIDE CHAIN RELEASE FACTOR 1 (RF-1)
CgTB4_06110	cg1356	cg1356	1268507	1269346	840	Predicted rRNA or tRNA methylase
CgTB4_06115	cg1358	cg1358	1269396	1270046	651	Putative translation factor (SUA5)
CgTB4_06120	cg1359	cg1359	1270047	1271195	1149	membrane protein, UDP-N-acetylmuramyl pentapeptide phosphotransferase/UDP-N-acetylglucosamine-1-pho
CgTB4_06125	cg1360	cg1360	1271252	1271701	450	putative membrane protein
CgTB4_06130	CgTB4_06130	CgTB4_06130	1272340	1273152	813	#NV
CgTB4_06135	cg1361	atpI	1273286	1273528	243	hypothetical protein
CgTB4_06140	cg1364	atpF	1273559	1274125	567	ATP synthase B chain
CgTB4_06145	cg1365	atpH	1274131	1274946	816	H+-ATPASE DELTA SUBUNIT
CgTB4_06150	cg1366	atpA	1275008	1276651	1644	PROBABLE ATP SYNTHASE ALPHA CHAIN PROTEIN
CgTB4_06155	cg1367	atpG	1276708	1277685	978	ATP SYNTHASE GAMMA SUBUNIT
CgTB4_06160	cg1368	atpD	1277688	1279139	1452	ATP SYNTHASE ALPHA SUBUNIT
CgTB4_06165	cg1369	atpC	1279151	1279525	375	PROBABLE ATP SYNTHASE EPSILON CHAIN PROTEIN
CgTB4_06170	cg1370	cg1370	1279770	1280243	474	hypothetical protein
CgTB4_06175	cg1371	cg1371	1280270	1280962	693	Predicted nuclease of the RecB family
CgTB4_06180	cg1373	cg1373	1281714	1281259	456	Glyoxalase/Bleomycin resistance/Dioxygenase superfamily protein
CgTB4_06185	cg1374	cg1374	1281803	1282108	306	hypothetical protein
CgTB4_06190	cg1375	cg1375	1282194	1283117	924	PUTATIVE THIOREDOXIN
CgTB4_06195	cg1376	ssuD1	1283324	1284469	1146	Alkanesulfonate monoxygenase
CgTB4_06200	cg1377	ssuC	1284517	1285287	771	ALIPHATIC SULFONATES TRANSMEMBRANE ABC TRANSPORTERPROTEIN
CgTB4_06205	cg1379	ssuB	1285302	1286033	732	ALIPHATIC SULFONATES ATP-BINDING ABC TRANSPORTERPROTEIN
CgTB4_06210	cg1380	ssuA	1286043	1287002	960	ALIPHATIC SULFONATE BINDING PROTEIN
CgTB4_06215	cg1381	glgB	1289473	1287278	2196	1,4-ALPHA-GLUCAN BRANCHING ENZYME
CgTB4_06220	cg1382	glgE	1291538	1289511	2028	PUTATIVE ALPHA-AMYLASE
CgTB4_06225	cg1383	cg1383	1291699	1292580	882	ABC-type molybdenum transport system, ATPase component
CgTB4_06230	cg1384	cg1384	1293228	1294028	801	putative NUDIX hydrolase
CgTB4_06235	cg1385	cg1385	1294046	1295209	1164	SAM-dependent methyltransferase
CgTB4_06240	cg1386	fixA	1295435	1296223	789	PUTATIVE ELECTRON TRANSFER FLAVOPROTEIN, BETA SUBUNIT
CgTB4_06245	cg1387	fixB	1296253	1297206	954	PUTATIVE ELECTRON TRANSFER FLAVOPROTEIN, ALPHA SUBUNIT
CgTB4_06250	cg1388	nifS1	1297251	1298342	1092	PROBABLE PYRIDOXAL-PHOSPHATE-DEPENDENT AMINOTRANSFERASE/CYSTEINE DESULFINASE
CgTB4_06255	CgTB4_06255	CgTB4_06255	1298653	1298339	315	#NV
CgTB4_06260	cg1391	cg1391	1300145	1298997	1149	Uncharacterized protein related to capsule biosynthesis enzymes
CgTB4_06265	cg1392	cg1392	1300363	1300142	222	TRANSCRIPTIONAL REGULATOR, CRO/CI FAMILY
CgTB4_06270	CgTB4_06270	CgTB4_06270	1300495	1301058	564	#NV
CgTB4_06275	cg1394	speE2	1301929	1300985	945	putative spermidine synthase
CgTB4_06280	cg1395	cg1395	1303114	1301972	1143	hypothetical protein
CgTB4_06285	cg1396	cg1396	1303299	1303697	399	hypothetical protein
CgTB4_06290	cg1397	trmU	1303829	1304926	1098	TRNA-METHYLTRANSFERASE
CgTB4_06295	cg1398	cg1398	1304932	1305924	993	hypothetical protein
CgTB4_06300	cg1399	cg1399	1307384	1305921	1464	Permease of the major facilitator superfamily
CgTB4_06305	cg1400	cg1400	1308196	1307459	738	putative DNA polymerase III alpha subunit, the Gram-positive type
CgTB4_06310	cg1401	ligA	1308330	1310372	2043	DNA LIGASE
CgTB4_06315	cg1402	cg1402	1311097	1310432	666	hypothetical protein
CgTB4_06320	cg1403	gatC	1311320	1311619	300	GLUTAMYL-TRNA(GLN) AMIDOTRANSFERASE (SUBUNIT C)
CgTB4_06325	cg1404	gatA	1311625	1313118	1494	PROBABLE GLU-TRNA (GLN) AMIDOTRANSFERASE (SUBUNIT A)
CgTB4_06330	cg1405	cg1405	1313270	1314121	852	Siderophore-interacting protein
CgTB4_06335	CgTB4_06335	CgTB4_06335	1314895	1314467	429	#NV
CgTB4_06340	cg1409	pfkA	1315055	1316086	1032	6-PHOSPHOFRUCTOKINASE
CgTB4_06345	cg1410	rbsR	1316338	1317447	1110	LACI-FAMILY TRANSCRIPTIONAL REGULATOR, PROBABLE CATABOLITE CONTROL PROTEIN
CgTB4_06350	cg1411	rbsA	1317434	1319008	1575	ABC-type sugar (aldose) transport system, ATPase component
CgTB4_06355	cg1412	rbsC	1319005	1319979	975	Ribose/xylose/arabinose/galactoside ABC-type transport system, permease component
CgTB4_06360	cg1413	rbsB	1320001	1320945	945	secreted sugar-binding protein
CgTB4_06365	cg1414	rbsD	1320952	1321323	372	Uncharacterized component of ribose/xylose transport systems
CgTB4_06370	cg1417	cg1417	1321476	1322114	639	Acetyltransferase
CgTB4_06375	cg1418	cg1418	1322393	1323409	1017	ABC-type cobalamin/Fe3+-siderophores transport system secreted component
CgTB4_06380	cg1419	cg1419	1323533	1324540	1008	putative Na+-dependent transporter
CgTB4_06385	cg1420	gatB	1324754	1326259	1506	PROBABLE GLU-TRNAGLN AMIDOTRANSFERASE SUBUNIT B PR
CgTB4_06390	cg1421	cg1421	1326372	1327052	681	putative dinucleotide-binding enzyme
CgTB4_06395	cg1423	cg1423	1327161	1328246	1086	putative oxidoreductase (related to aryl-alcohol dehydrogenases)
CgTB4_06400	cg1424	lysE	1328953	1328243	711	Lysine efflux permease
CgTB4_06405	cg1425	lysG	1329015	1329887	873	TRANSCRIPTIONAL REGULATOR, LYSR FAMILY
CgTB4_06410	cg1426	gst	1330967	1329888	1080	PUTATIVE GLUTATHIONE S-TRANSFERASE
CgTB4_06415	CgTB4_06415	CgTB4_06415	1331102	1331878	777	#NV
CgTB4_06420	cg1429	cg1429	1331953	1333011	1059	putative membrane protein
CgTB4_06425	cg1432	ilvD	1335280	1333439	1842	DIHYDROXY-ACID DEHYDRATASE
CgTB4_06430	cg1433	cg1433	1336044	1335409	636	hypothetical protein
CgTB4_06435	cg1434	yggB	1337693	1336092	1602	Small-conductance mechanosensitive channel
CgTB4_06440	cg1435	ilvB	1338131	1340011	1881	ACETOLACTATE SYNTHASE
CgTB4_06445	cg1436	ilvN	1340025	1340543	519	ACETOHYDROXYACID SYNTHASE SMALL SUBUNIT
CgTB4_06450	cg1437	ilvC	1340724	1341740	1017	KETOL-ACID REDUCTOISOMERASE
CgTB4_06455	cg1438	cg1438	1342457	1341957	501	ABC-type nitrate/sulfonate/taurine/bicarbonate transport system, ATPase component (C-terminal fragme
CgTB4_06460	cg1440	cg1440	1342727	1342458	270	ABC-type nitrate/sulfonate/taurine/bicarbonate transport system, ATPase component (N-terminal fragme
CgTB4_06465	cg1441	cg1441	1343675	1342791	885	ABC-type nitrate/sulfonate/taurine/bicarbonate transport system, secreted component
CgTB4_06470	CgTB4_06470	CgTB4_06470	1343773	1344036	264	#NV
CgTB4_06475	cg1442	cg1442	1344033	1344467	435	Acyl-CoA dehydrogenase family protein (N-terminal fragment)
CgTB4_06480	cg1443	cg1443	1344464	1344811	348	Acyl-CoA dehydrogenase family protein (C-terminal fragment)
CgTB4_06485	cg1444	cg1444	1344935	1345423	489	putative flavoprotein oxygenase
CgTB4_06490	cg1447	zrf	1345408	1346442	1035	Co/Zn/Cd efflux system transmembrane protein
CgTB4_06495	cg1448	cg1448	1346458	1348275	1818	hypothetical protein
CgTB4_06500	CgTB4_06500	CgTB4_06500	1348334	1350079	1746	#NV
CgTB4_06505	cg1451	serA	1350855	1352447	1593	Phosphoglycerate Dehydrogenase
CgTB4_06510	cg1452	cg1452	1352585	1353454	870	hypothetical protein
CgTB4_06515	cg1453	leuB	1353489	1354511	1023	3-ISOPROPYLMALATE DEHYDROGENASE
CgTB4_06520	cg1454	cg1454	1355601	1354537	1065	PUTATIVE ALIPHATIC SULFONATES UPTAKE ABC TRANSPORTER SECRETED SOLUTE-BINDING PROTEIN
CgTB4_06525	cg1456	cg1456	1355689	1357557	1869	Predicted signal-transduction protein containing cAMP-binding and CBS domain
CgTB4_06530	cg1457	dnaQ2	1357557	1358213	657	DNA POLYMERASE III, EPSILON SUBUNIT, PUTATIVE
CgTB4_06535	cg1458	odx	1358259	1359065	807	2-HYDROXYHEPTA-2,4-DIENE-1,7-DIOATE ISOMERASE
CgTB4_06540	cg1459	cg1459	1359067	1359672	606	SAM-dependent methyltransferase
CgTB4_06545	cg1462	entC	1361295	1360165	1131	ISOCHORISMATE SYNTHASE
CgTB4_06550	cg1463	gltS	1361361	1362851	1491	PUTATIVE GLUTAMYL-TRNA SYNTHETASE
CgTB4_06555	cg1464	cg1464	1363138	1362923	216	PUTATIVE TRANSCRIPTIONAL REGULATORY PROTEIN
CgTB4_06560	cg1465	cg1465	1363612	1363139	474	putative membrane protein
CgTB4_06565	cg1466	cg1466	1364253	1363729	525	putative secreted protein
CgTB4_06570	cg1467	cg1467	1364906	1364337	570	PUTATIVE TETR-FAMILY TRANSCRIPTIONAL REGULATOR
CgTB4_06575	cg1468	cg1468	1365165	1364875	291	hypothetical protein
CgTB4_06580	cg1469	cg1469	1365396	1365214	183	putative secreted protein
CgTB4_06605	CgTB4_06605	CgTB4_06605	1366500	1366270	231	#NV
CgTB4_06615	cg1474	cg1474	1368409	1369554	1146	putative ATP/GTP-binding protein
CgTB4_06620	cg1475	cg1475	1369551	1369877	327	hypothetical protein
CgTB4_06625	cg1476	thiC	1371637	1369874	1764	THIAMINE BIOSYNTHESIS PROTEIN
CgTB4_06630	CgTB4_06630	CgTB4_06630	1371965	1371855	111	#NV
CgTB4_06635	cg1478	cg1478	1372673	1373134	462	hypothetical protein
CgTB4_06640	cg1479	glgP1	1375734	1373347	2388	PUTATIVE GLYCOGEN PHOSPHORYLASE
CgTB4_06645	cg1481	cg1481	1376088	1375930	159	hypothetical protein
CgTB4_06650	cg1482	cg1482	1377555	1376146	1410	Zn-dependent hydrolases, including glyoxylases
CgTB4_06655	cg1483	cg1483	1378415	1377663	753	putative membrane protein
CgTB4_06660	cg1484	cg1484	1378942	1378463	480	putative secreted protein
CgTB4_06665	cg1485	cg1485	1379036	1379569	534	putative metal dependent phosphohydrolase, relA/spoT homolog
CgTB4_06670	cg1486	ltbR	1380259	1379552	708	Bacterial regulatory proteins, IclR family
CgTB4_06675	cg1487	leuC	1380440	1381885	1446	3-ISOPROPYLMALATE DEHYDRATASE LARGE SUBUNIT
CgTB4_06680	cg1488	leuD	1381902	1382495	594	3-ISOPROPYLMALATE DEHYDRATASE (SMALL SUBUNIT)
CgTB4_06685	cg1490	cg1490	1383852	1382842	1011	NTP pyrophosphohydrolases including oxidative damage repair enzymes
CgTB4_06690	cg1492	gpsA	1384130	1385128	999	GLYCEROL-3-PHOSPHATE DEHYDROGENASE (NAD(P)+)
CgTB4_06695	cg1493	ddlA	1385153	1386235	1083	D-ALANINE--D-ALANINE LIGASE A
CgTB4_06700	cg1494	cg1494	1387270	1386290	981	putative secreted protein
CgTB4_06705	cg1495	thiL	1387338	1388327	990	THIAMINE-MONOPHOSPHATE KINASE
CgTB4_06710	cg1496	ung	1388327	1389076	750	PROBABLE URACIL-DNA GLYCOSYLASE PROTEIN
CgTB4_06715	cg1497	cg1497	1389088	1390791	1704	Predicted kinase related to dihydroxyacetone kinase
CgTB4_06720	cg1498	cg1498	1390796	1392919	2124	RecG-like helicase
CgTB4_06725	cg1499	cg1499	1392939	1393154	216	similarity to biotin carboxyl carrier protein
CgTB4_06730	cg1500	cg1500	1393154	1393738	585	N6-adenine-specific methylase
CgTB4_06735	cg1501	coaD	1393742	1394224	483	PHOSPHOPANTETHEINE ADENYLYLTRANSFERASE
CgTB4_06740	CgTB4_06740	CgTB4_06740	1394297	1394536	240	#NV
CgTB4_06745	cg1502	cg1502	1395561	1394797	765	ABC-type polar amino acid transport system, ATPase component
CgTB4_06750	cg1503	cg1503	1396515	1395565	951	ABC-type amino acid transport system, permease component
CgTB4_06755	cg1504	cg1504	1397562	1396558	1005	ABC-type amino acid transport system, secreted component
CgTB4_06760	cg1505	cg1505	1397662	1398471	810	putative secreted protein
CgTB4_06765	cg1506	cg1506	1399534	1398554	981	putative membrane protein
CgTB4_06770	cg1507	int1	1400871	1400182	690	probable phage-type Integrase
CgTB4_06775	cg1508	cg1508	1400881	1401336	456	hypothetical protein predicted by Glimmer
CgTB4_06780	cg1509	cg1509	1401333	1402079	747	hypothetical protein
CgTB4_06785	CgTB4_06785	CgTB4_06785	1402874	1402365	510	#NV
CgTB4_06790	cg1511	cg1511	1403128	1403994	867	hypothetical protein
CgTB4_06795	cg1512	cg1512	1403997	1404218	222	hypothetical protein
CgTB4_06800	cg4005	cg4005	1405301	1404867	435	putative secreted protein
CgTB4_06805	cg1514	cg1514	1406069	1405317	753	secreted protein
CgTB4_06810	cg1516	cg1516	1407535	1407164	372	hypothetical protein
CgTB4_06815	cg1517	cg1517	1407861	1407556	306	putative secreted protein
CgTB4_06820	cg4006	cg4006	1408250	1408453	204	hypothetical protein
CgTB4_06825	CgTB4_06825	CgTB4_06825	1409141	1409284	144	#NV
CgTB4_06830	cg1519	cg1519	1409802	1409425	378	hypothetical protein
CgTB4_06835	cg1520	cg1520	1411011	1410061	951	putative secreted protein
CgTB4_06840	cg1521	cg1521	1411424	1411116	309	putative membrane protein
CgTB4_06845	cg1522	cg1522	1412000	1411434	567	putative membrane protein
CgTB4_06850	cg1523	cg1523	1412360	1412575	216	hypothetical protein
CgTB4_06855	CgTB4_06855	CgTB4_06855	1412883	1412623	261	#NV
CgTB4_06865	cg1525	polA	1413745	1416462	2718	DNA POLYMERASE I
CgTB4_06870	cg1526	cg1526	1417859	1416459	1401	Permease of the major facilitator superfamily
CgTB4_06875	cg1527	cg1527	1417896	1418873	978	hypothetical protein
CgTB4_06880	cg1528	dkgX	1418876	1419751	876	putative 2,5-DIKETO-D-GLUCONIC ACID REDUCTASE
CgTB4_06885	CgTB4_06885	CgTB4_06885	1419863	1420009	147	#NV
CgTB4_06890	cg1530	cg1530	1420907	1420068	840	SAM-dependent methyltransferase
CgTB4_06895	cg1531	rpsA	1421099	1422559	1461	30S RIBOSOMAL PROTEIN S1
CgTB4_06900	cg1537	ptsG	1423217	1425268	2052	GLUCOSE-SPECIFIC ENZYME II BC COMPONENT OF PTS
CgTB4_06905	cg1538	coaE	1425279	1425881	603	Dephospho-CoA kinase
CgTB4_06910	cg1540	cg1540	1426272	1427357	1086	putative secreted protein
CgTB4_06915	CgTB4_06915	CgTB4_06915	1427810	1427373	438	#NV
CgTB4_06920	cg1542	cg1542	1428037	1427801	237	putative membrane protein
CgTB4_06925	cg1543	uriH	1429159	1428221	939	INOSINE-URIDINE PREFERRING NUCLEOSIDE HYDROLASE
CgTB4_06930	cg1545	uriT	1430642	1429191	1452	Permease of the major facilitator superfamily
CgTB4_06935	cg1546	rbsK1	1431591	1430656	936	PUTATIVE RIBOKINASE PROTEIN
CgTB4_06940	cg1547	uriR	1432612	1431572	1041	PROBABLE LACI-FAMILY TRANSCRIPTIONAL REGULATOR
CgTB4_06945	cg1548	cg1548	1432891	1433550	660	hypothetical protein
CgTB4_06950	cg1549	cg1549	1433603	1433932	330	hypothetical protein
CgTB4_06955	cg1550	uvrB	1434075	1436204	2130	EXCINUCLEASE ABC SUBUNIT B
CgTB4_06960	cg1551	uspA1	1436335	1436778	444	Universal stress protein UspA and related nucleotide-binding proteins
CgTB4_06965	cg1552	qorR	1437249	1436866	384	Predicted transcriptional regulator
CgTB4_06970	cg1553	qor2	1437356	1438204	849	Predicted nucleoside-diphosphate-sugar epimerase
CgTB4_06975	cg1555	uvrD3	1440476	1438209	2268	Superfamily I DNA or RNA helicase
CgTB4_06980	cg1556	cg1556	1441586	1440672	915	hypothetical protein
CgTB4_06985	cg1559	cg1559	1442392	1441790	603	Zn-dependent hydrolase
CgTB4_06990	cg1560	uvrA	1442487	1445336	2850	Excinuclease ATPase subunit
CgTB4_06995	cg1562	cg1562	1447446	1445320	2127	putative membrane protein
CgTB4_07000	cg1563	infC	1447792	1448361	570	TRANSLATION INITIATION FACTOR IF3 PROTEIN
CgTB4_07005	cg1564	rpmI	1448390	1448584	195	50S RIBOSOMAL PROTEIN L35
CgTB4_07010	cg1565	rplT	1448645	1449028	384	50S RIBOSOMAL PROTEIN L20
CgTB4_07015	cg1566	cg1566	1449928	1449116	813	hypothetical protein
CgTB4_07020	cg1567	cg1567	1450204	1450695	492	hypothetical protein
CgTB4_07025	cg1568	ugpA	1450891	1451823	933	sn-Glycerol-3-phosphate transport system permease protein
CgTB4_07030	cg1569	ugpE	1451820	1452656	837	sn-glycerol-3-phosphate transport system permease protein
CgTB4_07035	cg1570	ugpB	1452758	1454074	1317	secreted sn-glycerol-3-phosphate-binding protein
CgTB4_07040	cg1571	ugpC	1454115	1455341	1227	ABC-type sugar transport systems, ATPase component
CgTB4_07045	cg1572	glpQ2	1456054	1455347	708	PUTATIVE GLYCEROPHOSPHORYL DIESTER PHOSPHODIESTERASE
CgTB4_07050	cg1573	tsnR	1456103	1456951	849	23S RIBOSOMAL RNA METHYLTRANSFERASE
CgTB4_07055	cg1574	pheS	1456978	1458069	1092	PHENYLALANYL-TRNA SYNTHETASE ALPHA CHAIN
CgTB4_07060	cg1575	pheT	1458112	1460619	2508	PHENYLALANYL-TRNA SYNTHETASE BETA CHAIN
CgTB4_07065	cg1577	cg1577	1461157	1462131	975	putative secreted hydrolase
CgTB4_07070	cg1578	cg1578	1462134	1463519	1386	Acyltransferase family, membrane protein
CgTB4_07075	cg1579	cg1579	1463533	1463937	405	putative secreted protein
CgTB4_07080	cg1580	argC	1464053	1465126	1074	N-ACETYL-GAMMA-GLUTAMYL-PHOSPHATE REDUCTASE
CgTB4_07085	cg1581	argJ	1465210	1466376	1167	GLUTAMATE N-ACETYLTRANSFERASE
CgTB4_07090	cg1582	argB	1466422	1467375	954	ACETYLGLUTAMATE KINASE
CgTB4_07095	cg1583	argD	1467376	1468551	1176	ACETYLORNITHINE AMINOTRANSFERASE
CgTB4_07100	cg1584	argF	1468565	1469524	960	ORNITHINE CARBAMOYLTRANSFERASE
CgTB4_07105	cg1585	argR	1469528	1470043	516	ARGININE REPRESSOR
CgTB4_07110	cg1586	argG	1470211	1471416	1206	ARGININOSUCCINATE SYNTHASE
CgTB4_07115	cg1588	argH	1471477	1472910	1434	ARGININOSUCCINATE LYASE
CgTB4_07120	cg1589	cg1589	1472977	1474122	1146	putative secreted protein
CgTB4_07125	cg1590	cg1590	1474119	1475696	1578	secreted Mg-chelatase subunit
CgTB4_07130	cg1591	cg1591	1475683	1476297	615	putative secreted protein
CgTB4_07135	cg1592	cg1592	1476343	1476522	180	hypothetical protein
CgTB4_07140	cg1594	tyrS	1476550	1477812	1263	TYROSYL-TRNA SYNTHETASE
CgTB4_07145	cg1595	uspA2	1478393	1477926	468	Universal stress protein UspA or related nucleotide-binding protein
CgTB4_07165	cg1597	cg1597	1484726	1486030	1305	hypothetical protein
CgTB4_07170	cg1598	cg1598	1486042	1487028	987	sugar phosphatase of the HAD superfamily
CgTB4_07175	cg1599	cg1599	1487032	1487196	165	hypothetical protein
CgTB4_07180	cg1600	cg1600	1487238	1488059	822	Predicted rRNA methylase
CgTB4_07185	cg1601	ppnK	1488059	1489021	963	POLY(P)/ATP-NAD KINASE
CgTB4_07190	cg1602	recN	1489103	1490884	1782	DNA REPAIR PROTEIN RECN
CgTB4_07195	cg1603	cg1603	1490944	1492137	1194	CONSERVED MEMBRANE PROTEIN
CgTB4_07200	cg1604	cg1604	1492147	1493112	966	putative secreted protein
CgTB4_07205	cg1606	pyrG	1493513	1495177	1665	CTP SYNTHETASE
CgTB4_07210	cg1607	cg1607	1495205	1495864	660	NTP pyrophosphohydrolases including oxidative damage repair enzymes
CgTB4_07215	cg1608	xerD	1495861	1496775	915	INTEGRASE/RECOMBINASE XERD
CgTB4_07220	cg1609	cg1609	1498324	1496792	1533	ATPase component of ABC transporter with duplicated ATPase domains
CgTB4_07225	cg1610	parA2	1498776	1499648	873	PUTATIVE CHROMOSOME PARTITIONING ATPASE PROTEIN
CgTB4_07230	cg1611	scpA	1499733	1500698	966	hypothetical protein
CgTB4_07235	cg1612	cg1612	1501471	1500908	564	Acetyltransferase
CgTB4_07240	cg1613	sseA2	1501710	1502579	870	Rhodanese-related sulfurtransferase
CgTB4_07245	cg1614	scpB	1502601	1503179	579	hypothetical protein
CgTB4_07250	cg1615	rluA	1503279	1504241	963	16S rRNA uridine-516 pseudouridylate synthase or related pseudouridylate synthase
CgTB4_07255	cg1616	cmk	1504238	1504948	711	CYTIDINE MONOPHOSPHATE (CMP) KINASE
CgTB4_07260	cg1617	cg1617	1504945	1506576	1632	GTPase of unknown function
CgTB4_07265	cg1618	cg1618	1507327	1506659	669	hypothetical protein
CgTB4_07270	cg1619	cg1619	1507902	1507402	501	putative DNA gyrase inhibitor
CgTB4_07275	cg1620	cg1620	1508729	1507914	816	SAM-dependent methyltransferase
CgTB4_07280	cg1621	cg1621	1508885	1510369	1485	ABC-type multidrug/protein/lipid transport system, ATPase component
CgTB4_07285	cg1622	cg1622	1510366	1512135	1770	ABC-type multidrug/protein/lipid transport system, ATPase component
CgTB4_07290	cg1623	cg1623	1512174	1512980	807	Predicted divalent heavy-metal cations transporter
CgTB4_07295	cg1624	cg1624	1514527	1512977	1551	NhaP-type Na+/H+ and K+/H+ antiporter
CgTB4_07300	cg1625	cg1625	1515159	1514971	189	hypothetical protein
CgTB4_07310	cg1626	cg1626	1515794	1515405	390	hypothetical protein
CgTB4_07315	cg1628	cg1628	1516932	1515796	1137	Hydrolase of the alpha/beta superfamily
CgTB4_07320	cg1629	secA2	1517170	1519461	2292	Similar to preprotein translocase subunit SecA
CgTB4_07325	cg1630	cg1630	1519601	1520032	432	PUTATIVE SIGNAL TRANSDUCTION PROTEIN, FHA DOMAIN
CgTB4_07330	cg1631	cg1631	1520190	1520948	759	hypothetical protein
CgTB4_07335	cg1632	cg1632	1520957	1521592	636	hypothetical protein
CgTB4_07340	cg1633	cg1633	1521771	1522346	576	Predicted transcriptional regulator
CgTB4_07345	cg1635	cg1635	1522941	1522429	513	putative membrane protein
CgTB4_07350	cg1636	cg1636	1524500	1523049	1452	putative secreted protein
CgTB4_07355	cg1638	cg1638	1525413	1524565	849	hypothetical protein
CgTB4_07360	cg1639	cg1639	1526534	1525470	1065	membrane protein containing CBS domain
CgTB4_07365	cg1640	cg1640	1527913	1526531	1383	membrane protein containing CBS domain
CgTB4_07370	cg1641	cg1641	1529330	1527984	1347	Superfamily II DNA or RNA helicase
CgTB4_07375	cg1642	cg1642	1529486	1530223	738	Siderophore-interacting protein
CgTB4_07380	cg1643	gnd	1531792	1530338	1455	6-PHOSPHOGLUCONATE DEHYDROGENASE
CgTB4_07385	cg1644	cg1644	1531933	1532397	465	Uncharacterized protein, possibly involved in aromatic compounds catabolism
CgTB4_07390	cg1645	cg1645	1532415	1532999	585	SAM-dependent methyltransferase
CgTB4_07395	cg1646	cg1646	1533041	1533784	744	ABC-type multidrug transport system, ATPase component
CgTB4_07400	cg1647	cg1647	1533781	1534524	744	ABC-type multidrug transport system, permease component
CgTB4_07405	cg1648	rpiR	1535401	1534526	876	transcriptional regulator, rpiR family
CgTB4_07410	cg1649	pctD	1536227	1535379	849	ABC-type phosphate/phosphonate transport system, permease component
CgTB4_07415	cg1650	pctC	1537030	1536224	807	ABC-type phosphate/phosphonate transport system, permease component
CgTB4_07420	cg1651	pctB	1537833	1537027	807	ABC-type phosphate/phosphonate transport system, ATPase component
CgTB4_07425	cg1652	pctA	1538919	1537867	1053	ALKYLPHOSPHONATE ABC TRANPORTER (SECRETED PHOSPHATE-BINDING PROTEIN)
CgTB4_07430	cg1653	pgp1	1539619	1538960	660	PUTATIVE PHOSPHOGLYCOLATE PHOSPHATASE
CgTB4_07435	cg1654	thiD1	1542108	1539817	2292	PHOSPHOMETHYLPYRIMIDINE KINASE / HYDROXYMETHYLPYRI
CgTB4_07440	cg1655	thiM	1542922	1542116	807	HYDROXYETHYLTHIAZOLE KINASE
CgTB4_07445	cg1656	ndh	1544554	1543151	1404	NADH DEHYDROGENASE
CgTB4_07450	cg1657	ufaA	1544976	1546292	1317	PUTATIVE CYCLOPROPANE FATTY ACID SYNTHASE (CYCLOPROPANE-FATTY-ACYL-PHOSPHOLIPID SYNTHASE)
CgTB4_07455	cg1658	cg1658	1547692	1546304	1389	Permease of the major facilitator superfamily
CgTB4_07460	cg1659	gpt	1548440	1547964	477	PURINE PHOSPHORIBOSYLTRANSFERASE
CgTB4_07465	cg1660	cg1660	1548780	1549352	573	putative membrane protein
CgTB4_07470	cg1661	cg1661	1549403	1550401	999	Arsenite efflux pump ACR3 or related permease
CgTB4_07475	cg1662	cg1662	1550469	1550954	486	putative secreted protein
CgTB4_07480	cg1663	cg1663	1551545	1552240	696	hypothetical protein
CgTB4_07485	cg1664	cg1664	1552458	1553975	1518	Sulfate permease or related transporter (MFS superfamily)
CgTB4_07490	cg1665	cg1665	1554684	1554067	618	putative secreted protein
CgTB4_07495	cg1668	cg1668	1555079	1554888	192	putative membrane protein
CgTB4_07500	cg1669	cg1669	1555826	1555083	744	putative secreted protein
CgTB4_07505	CgTB4_07505	CgTB4_07505	1555999	1555835	165	#NV
CgTB4_07510	cg1671	cg1671	1556376	1556774	399	putative membrane-associated GTPase
CgTB4_07515	cg1672	ppmC	1557823	1557011	813	polyprenol-phosphate-mannose synthase domain 1
CgTB4_07520	cg1673	ppmN	1559493	1557856	1638	polyprenol-phosphate-mannose synthase domain 2
CgTB4_07525	cg1675	cg1675	1560069	1559494	576	putative membrane protein
CgTB4_07530	cg1676	lip	1561741	1560434	1308	PUTATIVE LIPASE
CgTB4_07535	cg1677	cobG	1561780	1562556	777	VITAMIN B12 SYNTHESIS COBG-RELATED PROTEIN
CgTB4_07540	cg1678	cobL	1563850	1562522	1329	PRECORRIN-6Y C5,15-METHYLTRANSFERASE (DECARBOXYLATING)
CgTB4_07545	cg4020	cg4020	1563872	1564240	369	#NV
CgTB4_07550	cg1680	cg1680	1565302	1564562	741	Short-chain dehydrogenase/reductase
CgTB4_07555	cg1681	pepE	1566438	1565299	1140	PROLINE DIPEPTIDASE
CgTB4_07560	cg1682	cg1682	1566468	1567109	642	Trypsin-like serine protease
CgTB4_07565	cg1683	cg1683	1569903	1567114	2790	Superfamily II DNA and RNA helicase
CgTB4_07570	cg1684	tatC	1570957	1569929	1029	Sec-independent protein secretion pathway component
CgTB4_07575	cg1685	tatX	1571382	1571065	318	Sec-independent protein secretion pathway component
CgTB4_07580	cg1686	cg1686	1572486	1571503	984	Predicted transcriptional regulator
CgTB4_07585	cg1687	cg1687	1573463	1572489	975	Predicted transcriptional regulator
CgTB4_07590	cg1688	pafA2	1574927	1573488	1440	Putative proteasome component
CgTB4_07595	cg1689	pup	1575136	1574942	195	hypothetical protein
CgTB4_07600	cg1690	dop	1576947	1575403	1545	Putative proteasome component
CgTB4_07605	cg1691	mpa	1578522	1576948	1575	ATPases of the AAA+ class
CgTB4_07610	cg1692	pimT	1579400	1578564	837	SAM-dependent methyltransferase involved in tRNA-Met maturation
CgTB4_07615	cg1693	pepC	1580708	1579446	1263	Aspartyl aminopeptidase
CgTB4_07620	cg1694	recB	1580807	1581643	837	RecB family exonuclease
CgTB4_07625	cg1695	cg1695	1581857	1582117	261	Putative plasmid maintenance system antidote protein
CgTB4_07630	cg1696	cg1696	1583481	1582270	1212	Permease of the major facilitator superfamily
CgTB4_07635	cg1697	aspA	1585490	1583910	1581	ASPARTATE AMMONIA-LYASE (ASPARTASE)
CgTB4_07640	cg1698	hisG	1586445	1585600	846	ATP PHOSPHORIBOSYLTRANSFERASE
CgTB4_07645	cg1699	hisE	1586734	1586462	273	PHOSPHORIBOSYL-ATP CYCLOHYDROLASE
CgTB4_07650	cg1700	cg1700	1587504	1586809	696	putative phosphatase/phosphohexomutase
CgTB4_07655	cg1701	metH	1591235	1587570	3666	Homocysteine Methyltransferase
CgTB4_07660	CgTB4_07660	CgTB4_07660	1591379	1591915	537	#NV
CgTB4_07665	cg1703	cg1703	1592963	1591938	1026	FAD-dependent pyridine nucleotide-disulphide oxidoreductase
CgTB4_07670	cg1704	arsR1	1593322	1592963	360	Bacterial regulatory proteins, ArsR family
CgTB4_07675	cg1705	arsB1	1593403	1594515	1113	Arsenite efflux pump ACR3 or related permease
CgTB4_07680	cg1706	arsC1	1594532	1594954	423	Low molecular weight phosphotyrosine protein phosphatase
CgTB4_07685	cg1707	arsC1'	1595030	1595671	642	Low molecular weight phosphotyrosine protein phosphatase
CgTB4_07690	cg1708	cg1708	1596221	1595841	381	hypothetical protein
CgTB4_07695	cg1709	mshC	1597508	1596246	1263	PUTATIVE CYSTEINE TRNA SYNTHETASE
CgTB4_07700	cg1710	bacA	1598623	1597742	882	BACITRACIN RESISTANCE PUTATIVE UNDECAPRENOL KINASE
CgTB4_07705	cg1711	cg1711	1598679	1599617	939	oxidoreductase
CgTB4_07710	CgTB4_07710	CgTB4_07710	1599769	1600680	912	#NV
CgTB4_07715	cg1713	pyrD	1600692	1601807	1116	DIHYDROOROTATE DEHYDROGENASE
CgTB4_07720	cg1714	cg1714	1602281	1601928	354	hypothetical protein
CgTB4_07725	CgTB4_07725	CgTB4_07725	1602660	1603469	810	#NV
CgTB4_07730	cg1716	tnp16b(ISCg16b)	1603472	1604632	1161	transposase
CgTB4_07735	cg1717	cg1717	1605261	1604827	435	putative membrane protein
CgTB4_07740	cg1718	cg1718	1605811	1605278	534	Phospholipid-binding protein
CgTB4_07745	cg1719	tetB	1607657	1605858	1800	ABC-type multidrug/protein/lipid transport system, ATPase component
CgTB4_07750	cg1720	tetA	1609268	1607658	1611	ABC-type multidrug/protein/lipid transport system, ATPase component
CgTB4_07765	CgTB4_07765	CgTB4_07765	1610192	1609839	354	#NV
CgTB4_07770	cg1722	cg1722	1610236	1610847	612	GCN5-related N-acetyltransferase
CgTB4_07775	cg1724	cg1724	1612238	1611147	1092	putative protein kinase ArgK or related GTPase of G3E family
CgTB4_07780	cg1725	mcmB	1614444	1612231	2214	METHYLMALONYL-COA MUTASE LARGE SUBUNIT
CgTB4_07785	cg1726	mcmA	1616298	1614448	1851	METHYLMALONYL-COA MUTASE SMALL SUBUNIT
CgTB4_07790	cg1727	cg1727	1616578	1617303	726	putative membrane protein
CgTB4_07795	cg1728	cg1728	1617398	1617997	600	hypothetical protein
CgTB4_07800	cg1730	cg1730	1619616	1618318	1299	secreted protease subunit, stomatin/prohibitin homolog
CgTB4_07805	cg1731	cg1731	1620097	1619669	429	Membrane protein implicated in regulation of membrane protease activity
CgTB4_07810	cg1732	cg1732	1621009	1620164	846	hypothetical protein
CgTB4_07815	cg1733	cg1733	1621056	1621841	786	hypothetical protein
CgTB4_07820	cg1734	hemH	1622995	1621838	1158	FERROCHELATASE PRECURSOR
CgTB4_07825	cg1735	cg1735	1624916	1623024	1893	secreted cell wall-associated hydrolase (invasion-associated protein)
CgTB4_07830	cg1736	cg1736	1625925	1625425	501	putative membrane protein
CgTB4_07835	cg1737	acn	1626291	1629110	2820	ACONITASE
CgTB4_07840	cg1738	acnR	1629298	1629864	567	TRANSCRIPTIONAL REGULATOR, TETR FAMILY
CgTB4_07845	cg1739	gat	1629913	1630671	759	Glutamine amidotransferase domain
CgTB4_07850	cg1740	cg1740	1631329	1630664	666	putative nucleoside-diphosphate-sugar epimerase
CgTB4_07855	cg1741	cg1741	1631604	1631350	255	putative membrane protein
CgTB4_07860	cg1742	cg1742	1631660	1631929	270	ACT domain-containing protein
CgTB4_07865	cg1743	cg1743	1631939	1633327	1389	hypothetical protein
CgTB4_07870	cg1744	pacL	1633566	1636244	2679	CATION-TRANSPORTING ATPASE
CgTB4_07875	cg1745	cg1745	1636732	1636241	492	putative signal recognition particle GTPase
CgTB4_07880	cg1746	cg1746	1637081	1638445	1365	putative membrane protein
CgTB4_07885	cg1748	cg1748	1639504	1639370	135	putative secreted protein
CgTB4_07890	cg1749	cg1749	1639656	1639820	165	hypothetical protein
CgTB4_07895	CgTB4_07895	CgTB4_07895	1639781	1640158	378	#NV
CgTB4_07900	cg1751	cg1751	1640536	1640153	384	putative membrane protein
CgTB4_07905	cg1752	'int	1640549	1641004	456	putative phage integrase-fragment
CgTB4_07910	cg1753	cg1753	1642674	1641043	1632	ATPase component of ABC transporters with duplicated ATPase domains
CgTB4_07915	cg1754	cg1754	1644194	1642740	1455	putative membrane protein
CgTB4_07920	cg1756	nanH	1645514	1644315	1200	SECRETED SIALIDASE
CgTB4_07925	cg1757	tnp3b(ISCg3b)	1645661	1646371	711	Transposase
CgTB4_07930	cg1758	cg1758	1646549	1647136	588	putative membrane protein
CgTB4_07935	cg1759	cg1759	1647622	1647209	414	Predicted metal-sulfur cluster biosynthetic enzyme
CgTB4_07940	cg1760	sufU	1648097	1647648	450	NifU homologs involved in Fe-S cluster formation
CgTB4_07945	cg1761	sufS	1649362	1648097	1266	CYSTEINE DESULFHYDRASE / SELENOCYSTEINE LYASE
CgTB4_07950	cg1762	sufC	1650122	1649364	759	Iron-regulated ABC transporter ATPase subunit
CgTB4_07955	cg1763	sufD	1651424	1650246	1179	components of an uncharacterized iron-regulated ABC-type transporter
CgTB4_07960	cg1764	sufB	1652875	1651430	1446	component of an uncharacterized iron-regulated ABC-type transporter
CgTB4_07965	cg1765	sufR	1653577	1652891	687	Predicted transcriptional regulator
CgTB4_07970	cg1766	mptB	1653866	1655674	1809	putative membrane protein
CgTB4_07975	cg1767	cg1767	1655681	1656703	1023	ABC-type multidrug transport system, ATPase component
CgTB4_07980	cg1768	cg1768	1656712	1657518	807	ABC-type multidrug transport system, permease component
CgTB4_07985	cg1769	ctaA	1657638	1658678	1041	Cytochrome oxidase assembly protein
CgTB4_07990	cg1770	cg1770	1658788	1661139	2352	DNA or RNA helicase of superfamily II
CgTB4_07995	cg1771	qor	1661569	1662555	987	PROBABLE NADPH:QUINONE REDUCTASE, ZETA-CRYSTALLIN
CgTB4_08000	cg1773	ctaB	1663583	1662627	957	Polyprenyltransferase (cytochrome oxidase assembly factor)
CgTB4_08005	CgTB4_08005	CgTB4_08005	1664115	1663933	183	#NV
CgTB4_08010	cg1774	tkt	1664412	1666505	2094	TRANSKETOLASE
CgTB4_08015	cg1776	tal	1666673	1667755	1083	TRANSALDOLASE
CgTB4_08020	cg1778	zwf	1667860	1669404	1545	GLUCOSE-6-PHOSPHATE 1-DEHYDROGENASE
CgTB4_08025	cg1779	opcA	1669419	1670378	960	putative subunit of glucose-6-P dehydrogenase
CgTB4_08030	cg1780	pgl	1670395	1671102	708	PUTATIVE 6-PHOSPHOGLUCONOLACTONASE
CgTB4_08035	cg1781	'soxA	1671677	1671270	408	sarcosine oxidase-fragment
CgTB4_08040	cg1782	tnp13b(ISCg13b)	1671723	1673126	1404	transposase
CgTB4_08045	cg1783	soxA	1674105	1673263	843	sarcosine oxidase-N-terminal fragment
CgTB4_08050	cg1784	ocd	1675268	1674120	1149	PROBABLE ORNITHINE CYCLODEAMINASE PROTEIN
CgTB4_08055	cg1785	amtA	1676623	1675265	1359	high-affinity ammonia permease
CgTB4_08060	cg1786	secG	1677279	1677046	234	Preprotein translocase SecG subunit
CgTB4_08065	cg1787	ppc	1680143	1677384	2760	PHOSPHOENOLPYRUVATE CARBOXYLASE
CgTB4_08070	cg1789	tpi	1681108	1680329	780	TRIOSEPHOSPHATE ISOMERASE
CgTB4_08075	cg1790	pgk	1682404	1681187	1218	PHOSPHOGLYCERATE KINASE
CgTB4_08080	cg1791	gapA	1683625	1682621	1005	GLYCERALDEHYDE-3-PHOSPHATE DEHYDROGENASE
CgTB4_08085	cg1792	cg1792	1685097	1684114	984	putative transcriptional regulator-WhiA homolog
CgTB4_08090	cg1793	cg1793	1686132	1685107	1026	hypothetical protein
CgTB4_08095	cg1794	cg1794	1687078	1686149	930	Uncharacterised P-loop ATPase protein
CgTB4_08100	cg1795	uvrC	1689190	1687100	2091	Nuclease subunit of the excinuclease ABC complex
CgTB4_08105	cg1796	ribX	1689779	1689198	582	putative membrane protein-C. ammoniagenes RibX homolog
CgTB4_08110	cg1797	ribH	1690345	1689866	480	RIBOFLAVIN SYNTHASE, BETA CHAIN
CgTB4_08115	cg1798	ribA	1691625	1690357	1269	PUTATIVE GTP CYCLOHYDROLASE II/3,4-DIHYDROXY-2-BUTANONE-4-PHOSPHATESYNTHASE
CgTB4_08120	cg1799	ribC	1692271	1691636	636	PUTATIVE RIBOFLAVIN SYNTHASE
CgTB4_08125	cg1800	ribG	1693258	1692272	987	PUTATIVE BIFUNCTIONAL RIBOFLAVIN-SPECIFIC DEAMINASE/REDUCTASE
CgTB4_08130	cg1801	rpe	1693918	1693259	660	RIBULOSE-5-PHOSPHATE-3-EPIMERASE
CgTB4_08135	cg1802	fmu	1695499	1693964	1536	PUTATIVE 16S RRNA M(5)C 967 METHYLTRANSFERASE
CgTB4_08140	cg1803	fmt	1696443	1695496	948	METHIONYL-TRNA FORMYLTRANSFERASE
CgTB4_08145	cg1804	def2	1696972	1696463	510	POLYPEPTIDE DEFORMYLASE
CgTB4_08150	cg1805	priA	1699147	1697081	2067	Primosomal protein N' (replication factor Y)-superfamily II helicase
CgTB4_08155	cg1806	metK	1700397	1699174	1224	S-Adenosylmethionine Synthetase
CgTB4_08160	cg1807	dfp	1701767	1700505	1263	DNA/PANTOTHENATE METABOLISM FLAVOPROTEIN
CgTB4_08165	cg1809	cg1809	1702316	1702029	288	DNA-directed RNA polymerase subunit K/omega
CgTB4_08170	cg1810	gmk	1702980	1702408	573	PROBABLE GUANYLATE KINASE PROTEIN
CgTB4_08175	cg1811	ihf	1703308	1702988	321	putative integration host factor cIHF
CgTB4_08180	cg1812	pyrF	1704350	1703514	837	Orotidine-5'-phosphate decarboxylase
CgTB4_08185	cg1813	carB	1707697	1704356	3342	PUTATIVE CARBAMOYL-PHOSPHATE SYNTHASE SUBUNIT
CgTB4_08190	cg1814	carA	1708884	1707703	1182	CARBAMOYL PHOSPHATE SYNTHASE SMALL SUBUNIT
CgTB4_08195	cg1815	pyrC	1710357	1709014	1344	PUTATIVE DIHYDROOROTASE
CgTB4_08200	cg1816	pyrB	1711348	1710410	939	ASPARTATE CARBAMOYLTRANSFERASE CATALYTIC CHAIN
CgTB4_08205	cg1817	pyrR	1711927	1711349	579	Pyrimidine operon attenuation protein/uracil phosphoribosyltransferase
CgTB4_08210	cg1819	cg1819	1712236	1713762	1527	nucleoside-diphosphate sugar epimerase (SulA family)
CgTB4_08215	cg1821	cg1821	1713830	1714309	480	hypothetical protein
CgTB4_08220	cg1822	cg1822	1714299	1714763	465	hypothetical protein
CgTB4_08225	cg1823	cg1823	1714765	1714953	189	hypothetical protein
CgTB4_08230	cg1824	nusB	1716062	1715379	684	Transcription termination factor
CgTB4_08235	cg1825	efp	1716692	1716129	564	Translation elongation factor P/translation initiation factor eIF-5A
CgTB4_08240	cg1826	pepQ	1717868	1716777	1092	XAA-PRO AMINOPEPTIDASE
CgTB4_08245	cg1827	aroB	1719032	1717935	1098	PROBABLE 3-DEHYDROQUINATE SYNTHASE PROTEIN
CgTB4_08250	cg1828	aroK	1719676	1719104	573	SHIKIMATE KINASE I
CgTB4_08255	cg1829	aroC	1720898	1719666	1233	PUTATIVE CHORISMATE SYNTHASE
CgTB4_08260	cg1830	cg1830	1721381	1720968	414	putative signal peptidase, membrane protein, cleaves prepilin-like proteins
CgTB4_08265	cg1831	cg1831	1721725	1721420	306	Bacterial regulatory protein, arsR family
CgTB4_08270	cg1832	cg1832	1721780	1722856	1077	ABC-type cobalamin/Fe3+-siderophores transport system, permease component
CgTB4_08275	cg1833	cg1833	1722870	1723829	960	ABC-type cobalamin/Fe3+-siderophores transport system, secreted component
CgTB4_08280	cg1834	cg1834	1723826	1724581	756	ABC-type cobalamin/Fe3+-siderophores transport system, ATPase component
CgTB4_08285	cg1835	aroE3	1725439	1724609	831	PROBABLE SHIKIMATE 5-DEHYDROGENASE PROTEIN
CgTB4_08290	cg1836	cg1836	1726625	1725456	1170	secreted solute-binding protein, aminodeoxychorismate lyase-like
CgTB4_08295	cg1837	cg1837	1727170	1726622	549	Predicted endonuclease involved in recombination
CgTB4_08300	cg1838	alaS	1730048	1727382	2667	ALANYL-TRNA SYNTHETASE
CgTB4_08305	cg1839	cg1839	1731542	1730163	1380	Uncharacterized ATPase related to the helicase subunit of the Holliday junction resolvase
CgTB4_08310	cg1840	cg1840	1732795	1731596	1200	hypothetical protein
CgTB4_08315	cg1841	aspS	1734811	1732985	1827	PROBABLE ASPARTYL-TRNA SYNTHETASE PROTEIN
CgTB4_08320	cg1842	cg1842	1735044	1735949	906	putative secreted metalloprotease
CgTB4_08325	cg1843	cg1843	1738679	1736001	2679	Superfamily II DNA/RNA helicase, SNF2 family
CgTB4_08330	cg1844	cg1844	1740569	1738710	1860	membrane protein
CgTB4_08335	cg1845	cg1845	1741219	1740569	651	hypothetical protein
CgTB4_08340	cg1846	cg1846	1741313	1741909	597	Bacterial regulatory proteins, tetR family
CgTB4_08345	cg1847	cg1847	1741893	1742609	717	hypothetical protein
CgTB4_08350	cg1848	cg1848	1742701	1743816	1116	Coenzyme F420-dependent N5,N10-methylene tetrahydromethanopterin reductase or related flavin-depende
CgTB4_08355	cg1849	cg1849	1743843	1743971	129	hypothetical protein
CgTB4_08360	cg1850	cg1850	1744025	1744522	498	putative flavoprotein
CgTB4_08365	cg1852	sdaA	1744884	1746233	1350	PROBABLE L-SERINE DEHYDRATASE (L-SERINE DEAMINASE)
CgTB4_08370	cg1853	glpD	1747954	1746230	1725	GLYCEROL-3-PHOSPHATE DEHYDROGENASE
CgTB4_08375	cg1855	hisS	1749276	1747987	1290	HISTIDYL-TRNA SYNTHETASE
CgTB4_08380	cg1856	cg1856	1749963	1749322	642	Zn-dependent hydrolase
CgTB4_08385	cg1857	ppiB	1750094	1750936	843	PEPTIDYL-PROLYL CIS-TRANS ISOMERASE
CgTB4_08390	cg1859	cg1859	1751497	1752054	558	putative secreted protein
CgTB4_08395	cg1860	cg1860	1752255	1752530	276	putative membrane protein
CgTB4_08400	cg1861	rel	1754894	1752612	2283	PPGPP SYNTHETASE, PPGPP PYROPHOSPHORYLASE
CgTB4_08405	cg1862	apt	1755479	1754922	558	ADENINE PHOSPHORIBOSYLTRANSFERASE
CgTB4_08410	cg1864	dciAE	1757084	1755483	1602	ABC-type dipeptide/oligopeptide/nickel transport systems, secreted component
CgTB4_08415	cg1865	secF	1758797	1757586	1212	Preprotein translocase subunit SecF
CgTB4_08420	cg1867	secD	1760713	1758800	1914	Preprotein translocase subunit SecD
CgTB4_08425	cg1868	secN	1761367	1761002	366	Preprotein translocase subunit YajC homolog
CgTB4_08430	cg1869	ruvB	1762507	1761416	1092	Holliday junction resolvasome helicase subunit
CgTB4_08435	cg1870	ruvA	1763134	1762514	621	Holliday junction resolvasome DNA-binding subunit
CgTB4_08440	cg1871	ruvC	1763839	1763174	666	CROSSOVER JUNCTION ENDODEOXYRIBONUCLEASE
CgTB4_08445	cg1872	cg1872	1764742	1763987	756	hypothetical protein
CgTB4_08450	cg1873	tesB2	1765860	1765012	849	PROBABLE ACYL-COA THIOESTERASE II PROTEIN
CgTB4_08455	cg1874	cg1874	1765969	1766445	477	putative membrane protein
CgTB4_08460	cg1875	cg1875	1766948	1766484	465	putative membrane protein
CgTB4_08465	cg1876	cg1876	1768030	1766945	1086	GLYCOSYL TRANSFERASE
CgTB4_08470	cg1877	cg1877	1768996	1768031	966	Lauroyl/myristoyl acyltransferase
CgTB4_08475	cg1878	pgsA1	1769678	1769019	660	Phosphatidylglycerophosphate synthase
CgTB4_08480	cg1879	cg1879	1770364	1769678	687	HIT family hydrolase
CgTB4_08485	cg1880	thrS	1772384	1770324	2061	THREONYL-TRNA SYNTHETASE
CgTB4_08490	cg1881	cg1881	1773863	1772655	1209	Predicted iron-dependent peroxidase, secreted protein
CgTB4_08495	cg1883	cg1883	1774438	1773890	549	putative secreted protein
CgTB4_08500	cg1884	cg1884	1775068	1774454	615	putative membrane protein
CgTB4_08540	cg1888	cg1888	1777332	1777649	318	#NV
CgTB4_08545	CgTB4_08545	CgTB4_08545	1777698	1777823	126	#NV
CgTB4_08550	cg1890	cg1890	1779508	1778099	1410	hypothetical protein
CgTB4_08555	cg1891	cg1891	1780114	1779551	564	hypothetical protein
CgTB4_08560	CgTB4_08560	CgTB4_08560	1780498	1780671	174	#NV
CgTB4_08565	cg1893	cg1893	1781579	1781016	564	acetyltransferase
CgTB4_08570	cg1894	cg1894	1781924	1782793	870	hypothetical protein
CgTB4_08575	cg1895	cg1895	1785473	1782891	2583	putative secreted protein
CgTB4_08580	cg1896	cg1896	1786844	1785729	1116	putative secreted protein
CgTB4_08585	cg1897	cg1897	1788829	1786904	1926	putative secreted protein
CgTB4_08590	cg1898	cg1898	1789080	1789565	486	hypothetical protein
CgTB4_08595	cg1899	cg1899	1789580	1789771	192	hypothetical protein
CgTB4_08600	cg1900	cg1900	1789833	1790060	228	hypothetical protein
CgTB4_08605	cg1901	cg1901	1790889	1790458	432	hypothetical protein
CgTB4_08610	cg1902	cg1902	1790956	1790831	126	putative secreted protein
CgTB4_08615	cg1903	cg1903	1791842	1792441	600	ABC-type multidrug transport system, ATPase component
CgTB4_08620	cg1904	cg1904	1792428	1793429	1002	putative membrane protein
CgTB4_08625	CgTB4_08625	CgTB4_08625	1793548	1793703	156	#NV
CgTB4_08630	cg1905	cg1905	1793714	1794823	1110	hypothetical protein
CgTB4_08635	CgTB4_08635	CgTB4_08635	1795202	1795624	423	#NV
CgTB4_08640	cg1907	cg1907	1795624	1796184	561	putative phosphopantothenoylcysteine synthetase/decarboxylase
CgTB4_08645	cg1908	cg1908	1796186	1797052	867	hypothetical protein
CgTB4_08650	cg1909	cg1909	1797350	1797772	423	hypothetical protein
CgTB4_08655	cg1911	cg1911	1798757	1798020	738	putative secreted protein
CgTB4_08660	CgTB4_08660	CgTB4_08660	1798791	1799042	252	#NV
CgTB4_08665	CgTB4_08665	CgTB4_08665	1799182	1799409	228	#NV
CgTB4_08670	CgTB4_08670	CgTB4_08670	1799505	1799368	138	#NV
CgTB4_08675	CgTB4_08675	CgTB4_08675	1799624	1799743	120	#NV
CgTB4_08680	CgTB4_08680	CgTB4_08680	1799704	1800369	666	#NV
CgTB4_08685	CgTB4_08685	CgTB4_08685	1800586	1800446	141	#NV
CgTB4_08690	cg1914	cg1914	1800630	1800761	132	hypothetical protein predicted by Glimmer
CgTB4_08695	cg1915	cg1915	1800873	1801310	438	hypothetical protein
CgTB4_08700	cg1916	cg1916	1801500	1802099	600	hypothetical protein
CgTB4_08705	cg1917	cg1917	1802577	1802152	426	hypothetical protein
CgTB4_08710	cg1918	cg1918	1802889	1803422	534	putative secreted protein
CgTB4_08715	CgTB4_08715	CgTB4_08715	1803630	1803896	267	#NV
CgTB4_08720	cg1920	cg1920	1804134	1804601	468	hypothetical protein
CgTB4_08725	cg1921	cg1921	1804629	1804868	240	hypothetical protein
CgTB4_08730	cg1922	cg1922	1804988	1805602	615	hypothetical protein
CgTB4_08735	cg1923	cg1923	1805775	1806689	915	hypothetical protein
CgTB4_08740	cg1924	cg1924	1806747	1806902	156	hypothetical protein
CgTB4_08745	CgTB4_08745	CgTB4_08745	1806917	1807399	483	#NV
CgTB4_08750	cg1926	cg1926	1807433	1808116	684	hypothetical protein
CgTB4_08755	cg1927	cg1927	1808137	1808424	288	putative molecular chaperone
CgTB4_08760	cg1928	cg1928	1808500	1808835	336	hypothetical protein
CgTB4_08765	cg1929	res	1809761	1810375	615	RESOLVASE FAMILY RECOMBINASE
CgTB4_08770	cg1930	cg1930	1810553	1811548	996	putative secreted hydrolase
CgTB4_08775	cg1931	cg1931	1811564	1811941	378	putative secreted protein
CgTB4_08780	cg1932	ppp2	1812215	1812694	480	probable protein phosphatase
CgTB4_08785	cg1934	cg1934	1812881	1813609	729	hypothetical protein
CgTB4_08790	cg1935	gntR2	1813780	1814520	741	Bacterial regulatory protein, GntR family
CgTB4_08795	cg1936	cg1936	1814887	1815654	768	putative secreted protein
CgTB4_08800	cg1937	cg1937	1815673	1816131	459	putative secreted protein
CgTB4_08805	cg1938	cg1938	1816451	1816639	189	hypothetical protein predicted by Glimmer
CgTB4_08810	cg1940	cg1940	1817132	1817806	675	putative secreted protein
CgTB4_08815	cg1941	cg1941	1817803	1818222	420	putative secreted protein
CgTB4_08820	cg1942	cg1942	1818472	1818777	306	putative secreted protein
CgTB4_08825	cg1943	cg1943	1818798	1819169	372	hypothetical protein
CgTB4_08830	cg1944	cg1944	1819954	1819745	210	hypothetical protein
CgTB4_08835	cg1945	cg1945	1822382	1820178	2205	hypothetical protein
CgTB4_08840	cg1946	cg1946	1822628	1824325	1698	hypothetical protein
CgTB4_08845	cg1947	cg1947	1824371	1824592	222	hypothetical protein
CgTB4_08850	cg1949	cg1949	1825606	1825175	432	hypothetical protein
CgTB4_08855	cg1950	tnp14b(ISCg14a)	1826644	1825748	897	transposase
CgTB4_08860	cg1951	tnp14a(ISCg14a)	1826937	1826641	297	transposase
CgTB4_08865	cg1954	cg1954	1829900	1829685	216	hypothetical protein
CgTB4_08870	cg1955	cg1955	1830765	1832066	1302	putative secreted protein
CgTB4_08875	cg1956	recJ	1832185	1834047	1863	SINGLE-STRANDED-DNA-SPECIFIC EXONUCLEASE
CgTB4_08880	cg1957	cg1957	1834928	1834146	783	hypothetical protein
CgTB4_08885	cg1959	priP	1836552	1838327	1776	PROPHAGE DNA PRIMASE
CgTB4_08890	cg1960	cg1960	1838349	1842140	3792	hypothetical protein
CgTB4_08895	cg1961	cg1961	1842235	1842684	450	hypothetical protein predicted by Glimmer
CgTB4_08900	CgTB4_08900	CgTB4_08900	1842921	1843340	420	#NV
CgTB4_08905	cg1963	cg1963	1843518	1845359	1842	Superfamily II DNA/RNA helicase
CgTB4_08910	cg1964	cg1964	1845483	1845860	378	hypothetical protein
CgTB4_08915	cg1965	cg1965	1845872	1846210	339	similarity to hypothetical protein gp57-phage N15
CgTB4_08920	cg1966	cg1966	1846680	1846330	351	hypothetical protein
CgTB4_08925	cg1967	cg1967	1847315	1847935	621	hypothetical protein
CgTB4_08930	cg1968	cg1968	1847938	1848477	540	hypothetical protein
CgTB4_08935	cg1969	cg1969	1848509	1849039	531	hypothetical protein
CgTB4_08940	cg1970	cg1970	1849039	1849788	750	hypothetical protein
CgTB4_08945	cg1971	cg1971	1849781	1849969	189	hypothetical protein predicted by Glimmer
CgTB4_08950	cg1972	cg1972	1850074	1850409	336	putative translation elongation factor (GTPase)
CgTB4_08955	cg1974	cg1974	1851049	1850471	579	putative lysin
CgTB4_08960	cg1975	cg1975	1851220	1852443	1224	hypothetical protein
CgTB4_08965	cg1976	cg1976	1852596	1853876	1281	hypothetical protein
CgTB4_08970	cg1977	cg1977	1854282	1854857	576	putative secreted protein
CgTB4_08975	cg1978	cg1978	1855058	1855240	183	hypothetical protein
CgTB4_08980	cg1980	cg1980	1855532	1856791	1260	MoxR-like ATPase
CgTB4_08985	cg1981	cg1981	1856915	1858741	1827	hypothetical protein
CgTB4_08990	cg1982	cg1982	1858763	1860730	1968	ATPase with chaperone activity, ATP-binding subunit
CgTB4_08995	cg1983	cg1983	1860752	1861228	477	hypothetical protein
CgTB4_09000	cg1984	cg1984	1861320	1861478	159	hypothetical protein
CgTB4_09005	cg1985	cg1985	1861535	1865302	3768	Superfamily I DNA or RNA helicase
CgTB4_09010	CgTB4_09010	CgTB4_09010	1865448	1865825	378	#NV
CgTB4_09015	cg1987	cg1987	1865842	1866222	381	hypothetical protein
CgTB4_09020	cg1988	cg1988	1866328	1866795	468	hypothetical protein
CgTB4_09025	cg1989	cg1989	1866832	1867098	267	hypothetical protein
CgTB4_09030	cg1990	cg1990	1867098	1867877	780	NUDIIX hydrolase
CgTB4_09035	cg1991	cg1991	1867886	1868590	705	SIMILAR TO GP52-BACTEROPHAGE PHIC31
CgTB4_09040	cg1992	cg1992	1868895	1868668	228	hypothetical protein predicted by Glimmer
CgTB4_09045	cg1993	cg1993	1871083	1868924	2160	hypothetical protein
CgTB4_09050	CgTB4_09050	CgTB4_09050	1871331	1871098	234	#NV
CgTB4_09055	cg1995	cg1995	1877886	1871377	6510	hypothetical protein
CgTB4_09060	cg1996	cglIM	1878312	1879403	1092	MODIFICATION METHYLASE
CgTB4_09065	cg1997	cglIR	1879412	1880488	1077	TYPE II RESTRICTION ENDONUCLEASE
CgTB4_09070	cg1998	cglIIR	1880490	1882388	1899	RESTRICTION ENDONUCLEASE CGLIIR PROTEIN
CgTB4_09075	cg1999	cg1999	1883990	1882467	1524	hypothetical protein
CgTB4_09080	cg2000	cg2000	1884888	1884217	672	putative membrane protein
CgTB4_09085	cg2001	cg2001	1885230	1887050	1821	hypothetical protein
CgTB4_09090	cg2002	cg2002	1887405	1887593	189	hypothetical protein
CgTB4_09095	CgTB4_09095	CgTB4_09095	1887969	1887685	285	#NV
CgTB4_09100	CgTB4_09100	CgTB4_09100	1888129	1887932	198	#NV
CgTB4_09110	cg2004	cg2004	1889445	1888228	1218	SIMILAR TO 232 PROTEIN-LACTOBACILLUS BACTERIOPHAGE g1e
CgTB4_09120	cg2005	cg2005	1891698	1890025	1674	CONSERVED HYPOTHETICAL PROTEIN-PLASMID ENCODED
CgTB4_09125	cg2006	cg2006	1893037	1891829	1209	hypothetical protein
CgTB4_09130	cg2007	cg2007	1894632	1893385	1248	putative membrane protein
CgTB4_09135	cg2008	cg2008	1897231	1894736	2496	putative membrane protein
CgTB4_09140	cg2009	cg2009	1899158	1897371	1788	PUTATIVE CLP-FAMILY ATP-BINDING PROTEASE
CgTB4_09145	cg2010	cg2010	1899808	1899230	579	Permease of the major facilitator superfamily
CgTB4_09150	cg2011	cg2011	1900916	1899801	1116	putative membrane protein
CgTB4_09155	cg2012	cg2012	1901911	1901063	849	putative secreted protein
CgTB4_09160	cg2014	cg2014	1902883	1902002	882	hypothetical protein
CgTB4_09165	cg2015	cg2015	1905878	1903110	2769	hypothetical protein
CgTB4_09170	cg2016	cg2016	1906572	1905970	603	hypothetical protein
CgTB4_09175	cg2017	cg2017	1907914	1906661	1254	hypothetical protein
CgTB4_09180	cg2018	cg2018	1908660	1907962	699	putative membrane protein
CgTB4_09185	cg2019	cg2019	1909498	1908782	717	putative membrane protein
CgTB4_09190	cg2020	cg2020	1910508	1909498	1011	putative membrane protein
CgTB4_09195	cg2021	cg2021	1912300	1910639	1662	SIMILAR TO P18, BACTERIOPHAGE CP-1 (STREPTOCOCCUS PNEUMONIAE)
CgTB4_09200	cg2022	cg2022	1913793	1912330	1464	putative secreted protein
CgTB4_09205	cg2023	cg2023	1914329	1913970	360	putative membrane protein
CgTB4_09210	cg2024	cg2024	1916233	1914722	1512	putative nuclease subunit of the excinuclease complex
CgTB4_09215	cg2025	cg2025	1916374	1916736	363	hypothetical protein predicted by Glimmer
CgTB4_09220	cg2026	cg2026	1916944	1917168	225	hypothetical protein predicted by Glimmer
CgTB4_09225	cg2027	cg2027	1917514	1917326	189	hypothetical protein
CgTB4_09230	CgTB4_09230	CgTB4_09230	1918070	1917561	510	#NV
CgTB4_09235	cg2029	cg2029	1919461	1918700	762	hypothetical protein predicted by Glimmer
CgTB4_09240	CgTB4_09240	CgTB4_09240	1920161	1919643	519	#NV
CgTB4_09245	cg2031	cg2031	1921276	1920344	933	hypothetical protein
CgTB4_09250	cg2032	cg2032	1926010	1921544	4467	putative membrane protein
CgTB4_09255	cg2033	cg2033	1926837	1926256	582	putative secreted protein
CgTB4_09260	cg2034	cg2034	1928177	1927242	936	hypothetical protein
CgTB4_09265	cg2035	cg2035	1928247	1928384	138	putative methyltransferase
CgTB4_09270	cg2036	cg2036	1928534	1928911	378	putative secreted protein
CgTB4_09275	cg2037	cg2037	1930879	1929056	1824	hypothetical protein
CgTB4_09280	cg2038	cg2038	1931190	1930987	204	hypothetical protein predicted by Glimmer
CgTB4_09285	cg2039	cg2039	1931879	1931418	462	hypothetical protein
CgTB4_09290	cg2040	cg2040	1932291	1931932	360	putative transcriptional regulator
CgTB4_09295	CgTB4_09295	CgTB4_09295	1932777	1932370	408	#NV
CgTB4_09300	CgTB4_09300	CgTB4_09300	1934250	1933519	732	#NV
CgTB4_09305	cg2043	cg2043	1935912	1934968	945	hypothetical protein
CgTB4_09310	cg2044	cg2044	1936292	1936852	561	putative secreted protein
CgTB4_09315	cg2046	cg2046	1937202	1937414	213	hypothetical protein
CgTB4_09320	cg2047	cg2047	1938019	1937483	537	putative secreted protein
CgTB4_09325	cg2048	cg2048	1939064	1938528	537	hypothetical protein
CgTB4_09330	cg2049	cg2049	1939194	1940138	945	hypothetical protein
CgTB4_09335	cg2050	cg2050	1940257	1940847	591	hypothetical protein
CgTB4_09340	cg2051	cg2051	1941107	1941553	447	hypothetical protein
CgTB4_09345	cg2052	cg2052	1942430	1941729	702	putative secreted protein
CgTB4_09350	cg2053	cg2053	1942519	1942815	297	putative membrane protein
CgTB4_09355	cg2054	cg2054	1943095	1943313	219	putative membrane protein
CgTB4_09360	cg2055	cg2055	1943345	1943656	312	putative membrane protein
CgTB4_09365	cg2056	cg2056	1943791	1944567	777	putative membrane protein
CgTB4_09370	cg2057	cg2057	1945435	1944605	831	putative secreted protein
CgTB4_09375	cg2058	cg2058	1945882	1945592	291	hypothetical protein predicted by Glimmer and Critica
CgTB4_09380	cg2059	cg2059	1946329	1945949	381	putative secreted protein
CgTB4_09385	cg2060	cg2060	1947037	1946606	432	hypothetical protein
CgTB4_09390	cg2061	psp3	1948650	1947067	1584	putative secreted protein
CgTB4_09395	cg2062	cg2062	1951450	1949018	2433	SIMILAR TO PLASMID-ENCODED PROTEIN PXO2.09
CgTB4_09400	cg2063	cg2063	1952485	1951616	870	putative membrane protein
CgTB4_09405	cg2064	cg2064	1954822	1952543	2280	DNA TOPOISOMERASE I (OMEGA-PROTEIN)
CgTB4_09410	cg2065	cg2065	1958287	1956200	2088	Superfamily II DNA or RNA helicase
CgTB4_09415	cg2066	cg2066	1959340	1958447	894	Uncharacterized low-complexity protein
CgTB4_09420	cg2067	cg2067	1960196	1959762	435	hypothetical protein
CgTB4_09425	cg2068	cg2068	1961114	1960368	747	hypothetical protein predicted by Glimmer
CgTB4_09430	CgTB4_09430	CgTB4_09430	1962697	1961111	1587	#NV
CgTB4_09435	CgTB4_09435	CgTB4_09435	1963429	1963136	294	#NV
CgTB4_09440	CgTB4_09440	CgTB4_09440	1964731	1963511	1221	#NV
CgTB4_09445	CgTB4_09445	CgTB4_09445	1965902	1964724	1179	#NV
CgTB4_09450	CgTB4_09450	CgTB4_09450	1966240	1965908	333	#NV
CgTB4_09455	CgTB4_09455	CgTB4_09455	1966349	1966987	639	#NV
CgTB4_09460	CgTB4_09460	CgTB4_09460	1967233	1967114	120	#NV
CgTB4_09465	CgTB4_09465	CgTB4_09465	1967429	1967286	144	#NV
CgTB4_09470	CgTB4_09470	CgTB4_09470	1967604	1968170	567	#NV
CgTB4_09475	CgTB4_09475	CgTB4_09475	1968264	1969718	1455	#NV
CgTB4_09480	CgTB4_09480	CgTB4_09480	1969745	1970206	462	#NV
CgTB4_09485	CgTB4_09485	CgTB4_09485	1970335	1971477	1143	#NV
CgTB4_09490	CgTB4_09490	CgTB4_09490	1971550	1971401	150	#NV
CgTB4_09495	CgTB4_09495	CgTB4_09495	1971672	1973093	1422	#NV
CgTB4_09500	CgTB4_09500	CgTB4_09500	1973147	1973740	594	#NV
CgTB4_09505	CgTB4_09505	CgTB4_09505	1973809	1974207	399	#NV
CgTB4_09510	CgTB4_09510	CgTB4_09510	1974267	1974506	240	#NV
CgTB4_09515	CgTB4_09515	CgTB4_09515	1975171	1975797	627	#NV
CgTB4_09520	CgTB4_09520	CgTB4_09520	1975916	1976497	582	#NV
CgTB4_09525	CgTB4_09525	CgTB4_09525	1976522	1976986	465	#NV
CgTB4_09530	CgTB4_09530	CgTB4_09530	1977043	1977552	510	#NV
CgTB4_09535	CgTB4_09535	CgTB4_09535	1977772	1978332	561	#NV
CgTB4_09540	CgTB4_09540	CgTB4_09540	1978389	1978724	336	#NV
CgTB4_09545	CgTB4_09545	CgTB4_09545	1978738	1979220	483	#NV
CgTB4_09550	CgTB4_09550	CgTB4_09550	1979239	1979811	573	#NV
CgTB4_09555	CgTB4_09555	CgTB4_09555	1979974	1980888	915	#NV
CgTB4_09560	CgTB4_09560	CgTB4_09560	1980965	1981660	696	#NV
CgTB4_09565	CgTB4_09565	CgTB4_09565	1981663	1982031	369	#NV
CgTB4_09570	CgTB4_09570	CgTB4_09570	1982176	1982820	645	#NV
CgTB4_09575	CgTB4_09575	CgTB4_09575	1983023	1982865	159	#NV
CgTB4_09580	CgTB4_09580	CgTB4_09580	1983186	1983551	366	#NV
CgTB4_09585	CgTB4_09585	CgTB4_09585	1983611	1983886	276	#NV
CgTB4_09590	CgTB4_09590	CgTB4_09590	1983918	1984184	267	#NV
CgTB4_09595	CgTB4_09595	CgTB4_09595	1984217	1984453	237	#NV
CgTB4_09600	CgTB4_09600	CgTB4_09600	1984495	1984731	237	#NV
CgTB4_09605	CgTB4_09605	CgTB4_09605	1985092	1985367	276	#NV
CgTB4_09610	CgTB4_09610	CgTB4_09610	1986590	1985439	1152	#NV
CgTB4_09615	CgTB4_09615	CgTB4_09615	1987821	1987504	318	#NV
CgTB4_09620	CgTB4_09620	CgTB4_09620	1988306	1987884	423	#NV
CgTB4_09625	CgTB4_09625	CgTB4_09625	1988483	1988367	117	#NV
CgTB4_09630	CgTB4_09630	CgTB4_09630	1988664	1988527	138	#NV
CgTB4_09635	CgTB4_09635	CgTB4_09635	1989605	1988775	831	#NV
CgTB4_09640	CgTB4_09640	CgTB4_09640	1990764	1989871	894	#NV
CgTB4_09645	CgTB4_09645	CgTB4_09645	1991620	1991186	435	#NV
CgTB4_09650	CgTB4_09650	CgTB4_09650	1992538	1991792	747	#NV
CgTB4_09655	CgTB4_09655	CgTB4_09655	1994121	1992535	1587	#NV
CgTB4_09660	CgTB4_09660	CgTB4_09660	1994430	1994302	129	#NV
CgTB4_09665	cg2070	'int2	1994568	1994434	135	putative phage integrase (C-terminal fragment)
CgTB4_09670	cg2071	int2'	1995264	1994605	660	putative phage Integrase (N-terminal fragment)
CgTB4_09675	CgTB4_09675	CgTB4_09675	1996019	1995780	240	#NV
CgTB4_09680	CgTB4_09680	CgTB4_09680	1996106	1996540	435	#NV
CgTB4_09685	cg2074	cg2074	1996768	1997115	348	hypothetical protein
CgTB4_09690	cg2075	cg2075	1997168	1997506	339	hypothetical protein
CgTB4_09695	cg2076	ribD	1997545	1998243	699	RIBOFLAVIN SPECIFIC DEAMINASE
CgTB4_09700	CgTB4_09700	CgTB4_09700	1998385	1999545	1161	#NV
CgTB4_09705	cg2078	msrB	1999542	1999952	411	PEPTIDE METHIONINE SULFOXIDE REDUCTASE-RELATED PROTEIN
CgTB4_09710	cg2079	cg2079	2001216	2000518	699	hypothetical protein
CgTB4_09715	cg2080	cg2080	2001498	2002115	618	hypothetical protein
CgTB4_09720	cg2081	rnd	2002126	2003337	1212	PROBABLE RIBONUCLEASE D PROTEIN
CgTB4_09725	cg2083	dxs	2005309	2003399	1911	PROBABLE 1-DEOXYXYLULOSE-5-PHOSPHATE SYNTHASE PROTEIN
CgTB4_09730	cg2084	cg2084	2006697	2005459	1239	PUTATIVE RNA METHYLTRANSFERASE
CgTB4_09735	cg2085	cg2085	2007637	2006774	864	hypothetical protein
CgTB4_09740	cg2086	dut	2008184	2007735	450	PROBABLE DEOXYURIDINE 5'-TRIPHOSPHATE NUCLEOTIDOHY
CgTB4_09745	cg2087	cg2087	2008250	2008801	552	putative membrane protein
CgTB4_09750	cg2088	cg2088	2009082	2008873	210	hypothetical protein
CgTB4_09755	cg2089	cg2089	2009570	2009277	294	hypothetical protein
CgTB4_09760	cg2090	suhB	2010563	2009721	843	MYO-INOSITOL-1(OR 4)-MONOPHOSPHATASE
CgTB4_09765	cg2091	ppgK	2010633	2011385	753	POLYPHOSPHATE GLUCOKINASE
CgTB4_09770	cg2092	sigA	2011875	2013359	1485	RNA POLYMERASE SIGMA 70 FACTOR
CgTB4_09775	cg2094	cg2094	2013996	2014100	105	hypothetical protein
CgTB4_09780	CgTB4_09780	CgTB4_09780	2015496	2014159	1338	#NV
CgTB4_09785	cg2096	cg2096	2016121	2015582	540	putative membrane protein
CgTB4_09790	cg2097	cg2097	2017966	2016254	1713	DNA or RNA helicase of superfamily II
CgTB4_09795	cg2098	cg2098	2018202	2017963	240	hypothetical protein
CgTB4_09800	cg2099	cg2099	2018260	2018757	498	putative membrane protein
CgTB4_09805	cg2100	cg2100	2018744	2020279	1536	rRNA or tRNA methylase
CgTB4_09810	cg2101	cg2101	2020293	2020727	435	putative D-Tyr-tRNAtyr deacylase
CgTB4_09815	cg2102	sigB	2020854	2021849	996	RNA POLYMERASE SIGMA FACTOR
CgTB4_09820	cg2103	dtxR	2022266	2022952	687	IRON DEPENDENT REGULATORY PROTEIN-DTXR HOMOLOG
CgTB4_09825	cg2104	galE	2022959	2023948	990	UDP-GLUCOSE 4-EPIMERASE
CgTB4_09830	cg2105	cg2105	2025078	2023945	1134	hypothetical protein
CgTB4_09835	CgTB4_09835	CgTB4_09835	2025218	2025388	171	#NV
CgTB4_09840	cg2106	cg2106	2025423	2026382	960	hypothetical protein
CgTB4_09845	cg2107	cg2107	2026494	2029046	2553	Superfamily II DNA or RNA helicase
CgTB4_09850	cg2109	oxyR	2029177	2030160	984	HYDROGEN PEROXIDE SENSING REGULATOR
CgTB4_09855	cg2110	cg2110	2031365	2030274	1092	putative membrane protein
CgTB4_09860	cg2111	hrpA	2031478	2035386	3909	PROBABLE ATP-DEPENDENT RNA HELICASE PROTEIN
CgTB4_09865	cg2112	nrdR	2035880	2035428	453	putative transcriptional regulator
CgTB4_09870	cg2113	divS	2036409	2035987	423	hypothetical protein
CgTB4_09875	cg2114	lexA	2036749	2037510	762	PUTATIVE LEXA REPRESSOR TRANSCRIPTION REGULATOR PROTEIN
CgTB4_09880	cg2115	sugR	2037815	2038594	780	transcriptional regulators of sugar metabolism, DeoR family
CgTB4_09885	cg2116	cg2116	2038591	2039553	963	PUTATIVE PHOSPHOFRUCTOKINASE
CgTB4_09890	cg2117	ptsI	2041312	2039615	1698	PHOSPHOENOLPYRUVATE:SUGAR PHOSPHOTRANSFERASE SYSTEM ENZYMEI
CgTB4_09895	cg2118	cg2118	2041728	2042522	795	transcriptional regulator of sugar metabolism, DeoR family
CgTB4_09900	cg2119	fruK	2042519	2043511	993	1-PHOSPHOFRUCTOKINASE PROTEIN
CgTB4_09905	cg2120	ptsF	2043508	2045574	2067	SUGAR SPECIFIC PTS SYSTEM, FRUCTOSE/MANNITOL-SPECIFIC TRANSPORT PROTEIN
CgTB4_09910	cg2121	ptsH	2045762	2046031	270	PHOSPHOCARRIER PROTEIN HPR
CgTB4_09915	cg2124	cg2124	2047238	2046711	528	hypothetical protein
CgTB4_09920	cg2125	uraA	2048606	2047317	1290	PUTATIVE URACYL PERMEASE
CgTB4_09925	CgTB4_09925	CgTB4_09925	2050176	2048647	1530	#NV
CgTB4_09930	cg2127	cg2127	2050351	2051109	759	hypothetical protein
CgTB4_09935	cg2128	cg2128	2051306	2051845	540	putative secreted or membrane protein
CgTB4_09940	cg2129	dapF	2052669	2051842	828	Diaminopimelate Epimerase
CgTB4_09945	cg2130	miaA	2053586	2052681	906	TRNA DELTA-2-ISOPENTENYLPYROPHOSPHATE (IPP) TRANSFERASE
CgTB4_09950	CgTB4_09950	CgTB4_09950	2054256	2053606	651	#NV
CgTB4_09955	cg2132	cg2132	2054403	2055764	1362	hypothetical protein
CgTB4_09960	cg2133	cg2133	2055765	2056790	1026	Acetyltransferase, GNAT family
CgTB4_09965	cg2134	cg2134	2057776	2057117	660	putative membrane protein
CgTB4_09970	cg2135	miaB	2059432	2057852	1581	TRNA METHYLTHIOTRANSFERASE
CgTB4_09975	cg2136	gluA	2059750	2060502	753	GLUTAMATE UPTAKE SYSTEM ATP-BINDING PROTEIN
CgTB4_09980	cg2137	gluB	2060620	2061507	888	GLUTAMATE SECRETED BINDING PROTEIN
CgTB4_09985	cg2138	gluC	2061629	2062315	687	GLUTAMATE PERMEASE
CgTB4_09990	cg2139	gluD	2062315	2063262	948	GLUTAMATE PERMEASE
CgTB4_09995	cg2140	recX	2063894	2063295	600	regulatory protein involved in DNA repair, RecX family
CgTB4_10000	cg2141	recA	2065116	2063986	1131	DNA RECOMBINATION/REPAIR
CgTB4_10005	cg2145	cg2145	2065606	2065391	216	hypothetical protein
CgTB4_10010	cg2146	cg2146	2066344	2065664	681	hypothetical protein
CgTB4_10015	cg2147	bioY	2066539	2067144	606	membrane protein, BioY family
CgTB4_10020	cg2148	bioM	2067177	2067869	693	ABC TRANSPORTER, ATP-BINDING PROTEIN
CgTB4_10025	cg2149	bioN	2067866	2068477	612	PREDICTED PERMEASE (COBALT PERMEASE SUBFAMILY)
CgTB4_10030	cg2151	cg2151	2069383	2068553	831	Similar to phage shock protein A
CgTB4_10035	cg2152	clgR	2069936	2069613	324	Predicted transcriptional regulator
CgTB4_10040	cg2153	cg2153	2070512	2069994	519	similar to competence-and mitomycin-induced protein
CgTB4_10045	cg2154	pgsA2	2071121	2070516	606	CDP-DIACYLGLYCEROL--GLYCEROL-3-PHOSPHATE 3-PHOSPHATIDYLTRANSFERASE
CgTB4_10050	cg2155	cg2155	2071315	2071602	288	hypothetical protein
CgTB4_10055	cg2157	terC	2072905	2071796	1110	TELLURIUM RESISTANCE MEMBRANE PROTEIN
CgTB4_10060	CgTB4_10060	CgTB4_10060	2073275	2073174	102	#NV
CgTB4_10065	cg2158	ftsK	2076323	2073291	3033	CELL DIVISION PROTEIN, REQUIRED FOR CELL DIVISION AND CHROMOSOMEPARTITIONING
CgTB4_10070	cg2159	cg2159	2077024	2076389	636	hypothetical protein
CgTB4_10075	cg2160	cg2160	2079275	2077119	2157	HYDROLASE OF METALLO-BETA-LACTAMASE SUPERFAMILY
CgTB4_10080	cg2161	dapA	2080183	2079278	906	DIHYDRODIPICOLINATE SYNTHASE
CgTB4_10085	cg2162	thyX	2081136	2080384	753	similar to thymidylate synthase complementing protein
CgTB4_10090	cg2163	dapB	2081934	2081188	747	DIHYDRODIPICOLINATE REDUCTASE
CgTB4_10095	cg2165	cg2165	2082115	2082816	702	putative secreted protein
CgTB4_10100	cg2166	gpsI	2085190	2082929	2262	PUTATIVE POLYRIBONUCLEOTIDE PHOSPHORYLASE / GUANOSINE PENTAPHOSPHATESYNTHETASE
CgTB4_10105	cg2167	rpsO	2085702	2085433	270	RIBOSOMAL PROTEIN S15
CgTB4_10110	cg2168	iunH2	2086826	2085876	951	PUTATIVE NUCLEOSIDE HYDROLASE PROTEIN
CgTB4_10115	cg2169	ribF	2087941	2086916	1026	PUTATIVE RIBOFLAVIN KINASE
CgTB4_10120	cg2170	truB	2087973	2088866	894	TRNA PSEUDOURIDINE SYNTHASE B
CgTB4_10125	cg2171	pptA	2089868	2089215	654	PHOSPHOPANTHETEINYL TRANSFERASE, IRON-CHELATING COMPLEX SUBUNIT
CgTB4_10130	cg2172	cg2172	2090664	2089858	807	Serine/threonine-specific protein phosphatase
CgTB4_10135	cg2173	dinF	2092055	2090748	1308	PUTATIVE DNA-DAMAGE-INDUCIBLE MEMBRANE PROTEIN
CgTB4_10140	cg2174	cg2174	2093046	2092048	999	Exopolyphosphatase-related protein
CgTB4_10145	cg2175	rbfA	2093501	2093052	450	Ribosome-binding factor A
CgTB4_10150	cg2176	infB	2096723	2093709	3015	Translation initiation factor 2 (GTPase)
CgTB4_10155	cg2177	cg2177	2097179	2096841	339	Predicted nucleic-acid-binding protein implicated in transcription termination
CgTB4_10160	cg2178	nusA	2098375	2097377	999	PUTATIVE TRANSCRIPTIONAL TERMINATION/ANTITERMINATION FACTOR
CgTB4_10165	CgTB4_10165	CgTB4_10165	2098562	2099818	1257	#NV
CgTB4_10170	cg2181	cg2181	2100240	2101844	1605	ABC-type peptide transport system, secreted component
CgTB4_10175	cg2182	cg2182	2102023	2102949	927	ABC-type peptide transport system, permease component
CgTB4_10180	cg2183	cg2183	2102942	2103976	1035	ABC-type peptide transport system, permease component
CgTB4_10185	cg2184	cg2184	2103973	2105706	1734	ATPase component of peptide ABC-type transport system, contains duplicated ATPase domains
CgTB4_10190	cg2185	proS	2107564	2105798	1767	PROBABLE PROLYL-TRNA SYNTHETASE PROTEIN
CgTB4_10195	cg2186	cg2186	2107652	2108389	738	hypothetical protein
CgTB4_10200	cg2187	cg2187	2109132	2108386	747	Mg-chelatase subunit D
CgTB4_10205	cg2188	cg2188	2110255	2109152	1104	Mg-chelatase subunit I
CgTB4_10210	cg2189	cobA	2111183	2110431	753	UROPORPHYRINOGEN III SYNTHASE/METHYLTRANSFERASE
CgTB4_10215	cg2190	cg2190	2111238	2112662	1425	hypothetical protein
CgTB4_10220	cg2191	cg2191	2113634	2112714	921	hypothetical protein
CgTB4_10225	cg2192	mqo	2115363	2113861	1503	MALATE:QUINONE OXIDOREDUCTASE OXIDOREDUCTASE
CgTB4_10230	CgTB4_10230	CgTB4_10230	2115428	2115673	246	#NV
CgTB4_10235	cg2193	cg2193	2115761	2116777	1017	putative lysophospholipase
CgTB4_10240	cg2194	mtr	2116916	2118313	1398	PUTATIVE GLUTATHIONE REDUCTASE
CgTB4_10245	CgTB4_10245	CgTB4_10245	2118736	2119083	348	#NV
CgTB4_10250	cg2196	cg2196	2119139	2119498	360	putative secreted or membrane protein
CgTB4_10255	cg2197	cg2197	2119628	2120359	732	putative membrane protein
CgTB4_10260	cg2198	map2	2121240	2120356	885	METHIONINE AMINOPEPTIDASE
[truncated: 1,068 more rows]
