# Supplementary material for: Identifying the Growth Modulon of Corynebacterium glutamicum
Source: Front Microbiol. 2019 May 8;10:974. doi: 10.3389/fmicb.2019.00974 (PMC6517550; doi:10.3389/fmicb.2019.00974)
Supplement: Supplementary file 2 [file Data_Sheet_2.csv]

Supplementary Data Sheet 2
List of genes in the modulon of the growth rate transition
Nr	Locus Tag Wildtype IBVT	Locus Tag Translated	Gene Name
1	CgTB4_00080	cg0018	cg0018
2	CgTB4_00155	cg0039	cg0039
3	CgTB4_00160	cg0040	cg0040
4	CgTB4_00165	cg0041	znuA2
5	CgTB4_00170	cg0042	znuB2
6	CgTB4_00175	cg0043	znuC2
7	CgTB4_00195	cg0047	cg0047
8	CgTB4_00200	cg0048	ppiA
9	CgTB4_00355	cg0082	cg0082
10	CgTB4_00380	cg0089	citA
11	CgTB4_00445	CgTB4_00445	CgTB4_00445
12	CgTB4_00485	cg0114	ureB
13	CgTB4_00525	cg0122	cg0122
14	CgTB4_00530	cg0123	htpG
15	CgTB4_00535	cg0124	amn
16	CgTB4_00540	CgTB4_00540	CgTB4_00540
17	CgTB4_00565	cg0129	putA
18	CgTB4_00575	cg0133	abgT
19	CgTB4_00580	cg0134	abgB
20	CgTB4_00585	CgTB4_00585	CgTB4_00585
21	CgTB4_00610	cg0141	cg0141
22	CgTB4_00670	cg0154	cg0154
23	CgTB4_00690	cg0159	cg0159
24	CgTB4_00725	cg0167	cg0167
25	CgTB4_00785	cg0180	maa
26	CgTB4_00825	cg0188	cg0188
27	CgTB4_00840	cg0193	pepO
28	CgTB4_00860	cg0197	iolC
29	CgTB4_00865	cg0198	cg0198
30	CgTB4_00930	cg0212	cg0212
31	CgTB4_00975	cg0223	iolT1
32	CgTB4_00985	cg0228	hkm
33	CgTB4_01125	cg0257	moeB
34	CgTB4_01250	cg0282	csbD
35	CgTB4_01320	cg0294	aspB
36	CgTB4_01325	CgTB4_01325	CgTB4_01325
37	CgTB4_01395	cg0310	katA
38	CgTB4_01420	cg0316	cg0316
39	CgTB4_01430	cg0318	arsB2
40	CgTB4_01470	cg0327	cg0327
41	CgTB4_01495	cg0333	cg0333
42	CgTB4_01575	cg0350	glxR
43	CgTB4_01695	cg0380	cg0380
44	CgTB4_01700	cg0382	cg0382
45	CgTB4_01780	cg0400	adhC
46	CgTB4_01800	cg0404	cg0404
47	CgTB4_01805	CgTB4_01805	CgTB4_01805
48	CgTB4_01810	cg0407	cg0407
49	CgTB4_02055	cg0465	cg0465
50	CgTB4_02060	cg0466	cg0466
51	CgTB4_02065	cg0467	cg0467
52	CgTB4_02070	cg0468	cg0468
53	CgTB4_02075	cg0469	cg0469
54	CgTB4_02080	cg0470	cg0470
55	CgTB4_02085	cg0471	cg0471
56	CgTB4_02255	cg0510	hemD
57	CgTB4_02305	cg0520	cg0520
58	CgTB4_02335	cg0527	glyR
59	CgTB4_02365	cg0534	cg0534
60	CgTB4_02400	cg0543	cg0543
61	CgTB4_02510	cg0563	rplK
62	CgTB4_02580	cg0578	cg0578
63	CgTB4_02625	cg0589	cg0589
64	CgTB4_02630	cg0590	cg0590
65	CgTB4_02635	cg0591	cg0591
66	CgTB4_02705	cg0607	cg0607
67	CgTB4_02865	cg0644	ppsA
68	CgTB4_02870	cg0645	cytP
69	CgTB4_02950	cg0661	cg0661
70	CgTB4_02990	cg0671	cg0671
71	CgTB4_02995	cg0672	cg0672
72	CgTB4_03105	cg0698	cg0698
73	CgTB4_03150	cg0709	cgtR7
74	CgTB4_03170	cg0713	cg0713
75	CgTB4_03260	cg0735	metI
76	CgTB4_03265	cg0736	metN
77	CgTB4_03310	cg0748	cg0748
78	CgTB4_03330	cg0752	cg0752
79	CgTB4_03340	cg0754	metX
80	CgTB4_03400	cg0767	cg0767
81	CgTB4_03410	cg0769	cg0769
82	CgTB4_03415	cg0770	cg0770
83	CgTB4_03420	cg0771	irp1
84	CgTB4_03450	cg0777	cg0777
85	CgTB4_03465	cg0780	cg0780
86	CgTB4_03525	cg0792	cg0792
87	CgTB4_03530	cg0793	cg0793
88	CgTB4_03535	cg0794	yciC
89	CgTB4_03540	cg0795	cg0795
90	CgTB4_03545	cg0796	prpD1
91	CgTB4_03555	cg0798	prpC1
92	CgTB4_03595	cg0808	wbpC
93	CgTB4_03635	cg0817	kup
94	CgTB4_03695	cg0831	tusG
95	CgTB4_03700	cg0832	tusF
96	CgTB4_03705	cg0833	cg0833
97	CgTB4_03710	cg0834	tusE
98	CgTB4_03735	cg0839	cg0839
99	CgTB4_03750	cg0842	cg0842
100	CgTB4_03790	CgTB4_03790	CgTB4_03790
101	CgTB4_03855	cg0867	cg0867
102	CgTB4_04060	CgTB4_04060	CgTB4_04060
103	CgTB4_04075	cg0911	cg0911
104	CgTB4_04095	cg0916	smpB
105	CgTB4_04120	cg0921	cg0921
106	CgTB4_04125	cg0922	cg0922
107	CgTB4_04135	cg0924	cg0924
108	CgTB4_04140	cg0926	cg0926
109	CgTB4_04145	cg0927	cg0927
110	CgTB4_04150	cg0928	cg0928
111	CgTB4_04200	cg0936	rpf1
112	CgTB4_04205	cg0938	cspB
113	CgTB4_04235	cg0946	cg0946
114	CgTB4_04280	cg0955	cg0955
115	CgTB4_04300	cg0961	cg0961
116	CgTB4_04370	cg0973	pgi
117	CgTB4_04460	cg0992	cg0992
118	CgTB4_04465	cg0993	cg0993
119	CgTB4_04505	cg1002	cg1002
120	CgTB4_04565	cg1016	betP
121	CgTB4_04600	cg1023	tnp6b(ISCg6a)
122	CgTB4_04625	CgTB4_04625	CgTB4_04625
123	CgTB4_04675	cg1043	cg1043
124	CgTB4_04695	cg1048	cg1048
125	CgTB4_04700	cg1049	cg1049
126	CgTB4_04725	cg1054	mmpL2
127	CgTB4_04730	cg1055	menG
128	CgTB4_04785	cg1068	cg1068
129	CgTB4_04790	cg1069	gapX
130	CgTB4_04800	cg1072	rplY
131	CgTB4_04865	cg1087	cg1087
132	CgTB4_04870	cg1088	cg1088
133	CgTB4_04875	cg1089	cg1089
134	CgTB4_04880	cg1090	ggtB
135	CgTB4_04885	cg1091	cg1091
136	CgTB4_04890	cg1092	cg1092
137	CgTB4_04895	CgTB4_04895	CgTB4_04895
138	CgTB4_04905	cg1096	cg1096
139	CgTB4_04950	cg1105	lysI
140	CgTB4_04965	cg1108	cg1108
141	CgTB4_04970	cg1109	cg1109
142	CgTB4_04980	cg1111	eno
143	CgTB4_05025	cg1120	ripA
144	CgTB4_05060	CgTB4_05060	CgTB4_05060
145	CgTB4_05065	cg1130	uppS1
146	CgTB4_05085	cg1134	pabAB
147	CgTB4_05170	cg1152	seuB
148	CgTB4_05390	cg1202	cg1202
149	CgTB4_05445	cg1214	nadS
150	CgTB4_05455	cg1216	nadA
151	CgTB4_05485	cg1224	cg1224
152	CgTB4_05520	cg1231	chaA
153	CgTB4_05540	cg1236	tpx
154	CgTB4_05580	cg1244	cg1244
155	CgTB4_05595	cg1247	cg1247
156	CgTB4_05620	cg1252	fdxC
157	CgTB4_05645	cg1257	aroP
158	CgTB4_05670	cg1263	cg1263
159	CgTB4_05720	cg1273	cg1273
160	CgTB4_05795	CgTB4_05795	CgTB4_05795
161	CgTB4_05810	CgTB4_05810	CgTB4_05810
162	CgTB4_05875	cg1304	cg1304
163	CgTB4_05880	cg1305	cg1305
164	CgTB4_05885	cg1307	cg1307
165	CgTB4_05895	cg1309	rolH
166	CgTB4_05910	cg1312	cg1312
167	CgTB4_05940	cg1319	cg1319
168	CgTB4_06000	cg1332	cg1332
169	CgTB4_06015	cg1335	cg1335
170	CgTB4_06045	cg1343	narH
171	CgTB4_06050	cg1344	narG
172	CgTB4_06055	cg1345	narK
173	CgTB4_06060	cg1346	mog
174	CgTB4_06065	cg1347	cg1347
175	CgTB4_06170	cg1370	cg1370
176	CgTB4_06180	cg1373	cg1373
177	CgTB4_06295	cg1398	cg1398
178	CgTB4_06330	cg1405	cg1405
179	CgTB4_06340	cg1409	pfkA
180	CgTB4_06350	cg1411	rbsA
181	CgTB4_06360	cg1413	rbsB
182	CgTB4_06375	cg1418	cg1418
183	CgTB4_06415	CgTB4_06415	CgTB4_06415
184	CgTB4_06470	CgTB4_06470	CgTB4_06470
185	CgTB4_06480	cg1443	cg1443
186	CgTB4_06490	cg1447	zrf
187	CgTB4_06520	cg1454	cg1454
188	CgTB4_06530	cg1457	dnaQ2
189	CgTB4_06635	cg1478	cg1478
190	CgTB4_06685	cg1490	cg1490
191	CgTB4_06785	CgTB4_06785	CgTB4_06785
192	CgTB4_06900	cg1537	ptsG
193	CgTB4_06965	cg1552	qorR
194	CgTB4_07045	cg1572	glpQ2
195	CgTB4_07145	cg1595	uspA2
196	CgTB4_07200	cg1604	cg1604
197	CgTB4_07220	cg1609	cg1609
198	CgTB4_07235	cg1612	cg1612
199	CgTB4_07250	cg1615	rluA
200	CgTB4_07255	cg1616	cmk
201	CgTB4_07260	cg1617	cg1617
202	CgTB4_07265	cg1618	cg1618
203	CgTB4_07285	cg1622	cg1622
204	CgTB4_07310	cg1626	cg1626
205	CgTB4_07315	cg1628	cg1628
206	CgTB4_07355	cg1638	cg1638
207	CgTB4_07455	cg1658	cg1658
208	CgTB4_07485	cg1664	cg1664
209	CgTB4_07490	cg1665	cg1665
210	CgTB4_07495	cg1668	cg1668
211	CgTB4_07500	cg1669	cg1669
212	CgTB4_07505	CgTB4_07505	CgTB4_07505
213	CgTB4_07620	cg1694	recB
214	CgTB4_07625	cg1695	cg1695
215	CgTB4_07660	CgTB4_07660	CgTB4_07660
216	CgTB4_07665	cg1703	cg1703
217	CgTB4_07670	cg1704	arsR1
218	CgTB4_07680	cg1706	arsC1
219	CgTB4_07685	cg1707	arsC1'
220	CgTB4_07780	cg1725	mcmB
221	CgTB4_07785	cg1726	mcmA
222	CgTB4_07800	cg1730	cg1730
223	CgTB4_07805	cg1731	cg1731
224	CgTB4_07825	cg1735	cg1735
225	CgTB4_07935	cg1759	cg1759
226	CgTB4_07940	cg1760	sufU
227	CgTB4_07985	cg1769	ctaA
228	CgTB4_08000	cg1773	ctaB
229	CgTB4_08035	cg1781	'soxA
230	CgTB4_08055	cg1785	amtA
231	CgTB4_08070	cg1789	tpi
232	CgTB4_08075	cg1790	pgk
233	CgTB4_08080	cg1791	gapA
234	CgTB4_08380	cg1856	cg1856
235	CgTB4_08390	cg1859	cg1859
236	CgTB4_08455	cg1874	cg1874
237	CgTB4_08485	cg1880	thrS
238	CgTB4_08580	cg1896	cg1896
239	CgTB4_08585	cg1897	cg1897
240	CgTB4_08770	cg1930	cg1930
241	CgTB4_08775	cg1931	cg1931
242	CgTB4_08780	cg1932	ppp2
243	CgTB4_08870	cg1955	cg1955
244	CgTB4_08875	cg1956	recJ
245	CgTB4_08960	cg1975	cg1975
246	CgTB4_08970	cg1977	cg1977
247	CgTB4_08980	cg1980	cg1980
248	CgTB4_09055	cg1995	cg1995
249	CgTB4_09085	cg2001	cg2001
250	CgTB4_09160	cg2014	cg2014
251	CgTB4_09175	cg2017	cg2017
252	CgTB4_09200	cg2022	cg2022
253	CgTB4_09205	cg2023	cg2023
254	CgTB4_09250	cg2032	cg2032
255	CgTB4_09310	cg2044	cg2044
256	CgTB4_09315	cg2046	cg2046
257	CgTB4_09320	cg2047	cg2047
258	CgTB4_09330	cg2049	cg2049
259	CgTB4_09345	cg2052	cg2052
260	CgTB4_09350	cg2053	cg2053
261	CgTB4_09355	cg2054	cg2054
262	CgTB4_09360	cg2055	cg2055
263	CgTB4_09375	cg2058	cg2058
264	CgTB4_09405	cg2064	cg2064
265	CgTB4_09465	CgTB4_09465	CgTB4_09465
266	CgTB4_09470	CgTB4_09470	CgTB4_09470
267	CgTB4_09710	cg2079	cg2079
268	CgTB4_09755	cg2089	cg2089
269	CgTB4_09765	cg2091	ppgK
270	CgTB4_09785	cg2096	cg2096
271	CgTB4_09890	cg2117	ptsI
272	CgTB4_09920	cg2125	uraA
273	CgTB4_09930	cg2127	cg2127
274	CgTB4_09935	cg2128	cg2128
275	CgTB4_09970	cg2135	miaB
276	CgTB4_09980	cg2137	gluB
277	CgTB4_10055	cg2157	terC
278	CgTB4_10090	cg2163	dapB
279	CgTB4_10105	cg2167	rpsO
280	CgTB4_10160	cg2178	nusA
281	CgTB4_10210	cg2189	cobA
282	CgTB4_10220	cg2191	cg2191
283	CgTB4_10245	CgTB4_10245	CgTB4_10245
284	CgTB4_10250	cg2196	cg2196
285	CgTB4_10320	cg2214	cg2214
286	CgTB4_10360	cg2224	xerC
287	CgTB4_10395	cg2234	cg2234
288	CgTB4_10450	cg2244	pcaB2
289	CgTB4_10475	cg2251	rimM
290	CgTB4_10615	cg2283	cg2283
291	CgTB4_10625	CgTB4_10625	CgTB4_10625
292	CgTB4_10650	cg2291	pyk
293	CgTB4_10660	cg2293	cg2293
294	CgTB4_10680	cg2298	impA
295	CgTB4_10690	cg2300	hisH
296	CgTB4_10770	cg2317	cg2317
297	CgTB4_10845	cg2334	ilvA
298	CgTB4_10855	cg2337	cg2337
299	CgTB4_10880	cg2342	cg2342
300	CgTB4_10910	cg2348	cg2348
301	CgTB4_10915	cg2349	cg2349
302	CgTB4_10935	cg2355	dinP
303	CgTB4_10975	cg2363	cg2363
304	CgTB4_11060	cg2381	cg2381
305	CgTB4_11070	cg2383	metF
306	CgTB4_11125	cg2395	cg2395
307	CgTB4_11130	cg2397	cg2397
308	CgTB4_11240	cg2419	pepB
309	CgTB4_11255	cg2422	lipB
310	CgTB4_11275	cg2426	tnp2d(ISCg2d)
311	CgTB4_11325	cg2440	cg2440
312	CgTB4_11330	cg2441	cg2441
313	CgTB4_11345	cg2445	hmuO
314	CgTB4_11360	cg2449	cg2449
315	CgTB4_11370	cg2451	cg2451
316	CgTB4_11455	cg2468	cg2468
317	CgTB4_11460	cg2470	cg2470
318	CgTB4_11545	cg2487	cg2487
319	CgTB4_11675	cg2517	hemN
320	CgTB4_11680	cg2518	cg2518
321	CgTB4_11775	cg2539	ectP
322	CgTB4_11815	cg2549	cg2549
323	CgTB4_11865	cg2560	aceA
324	CgTB4_11885	cg2564	cg2564
325	CgTB4_11925	cg2572	cg2572
326	CgTB4_11930	cg2573	rpsT
327	CgTB4_11950	cg2577	cg2577
328	CgTB4_12005	cg2590	cg2590
329	CgTB4_12010	cg2591	dkgA
330	CgTB4_12140	cg2617	vanB
331	CgTB4_12145	cg2618	vanK
332	CgTB4_12165	cg2622	pcaJ
333	CgTB4_12170	cg2623	pcaI
334	CgTB4_12175	cg2624	pcaR
335	CgTB4_12195	cg2628	pcaC
336	CgTB4_12210	cg2631	pcaH
337	CgTB4_12215	cg2633	cg2633
338	CgTB4_12280	cg2647	tig
339	CgTB4_12340	cg2658	rpi
340	CgTB4_12400	cg2674	cg2674
341	CgTB4_12405	cg2675	cg2675
342	CgTB4_12410	cg2676	cg2676
343	CgTB4_12415	cg2677	cg2677
344	CgTB4_12420	cg2678	cg2678
345	CgTB4_12425	cg2679	cg2679
346	CgTB4_12430	cg2680	cg2680
347	CgTB4_12455	cg2687	metB
348	CgTB4_12500	cg2699	cg2699
349	CgTB4_12540	cg2707	cg2707
350	CgTB4_12545	cg2708	msiK1
351	CgTB4_12605	cg2720	lppS
352	CgTB4_12700	cg2739	cg2739
353	CgTB4_12770	cg2757	tnp15a(ISCg15a)
354	CgTB4_12845	cg2777	cg2777
355	CgTB4_12925	cg2795	cg2795
356	CgTB4_12935	cg2797	cg2797
357	CgTB4_13075	cg2833	cysK
358	CgTB4_13100	cg2836	sucD
359	CgTB4_13105	cg2837	sucC
360	CgTB4_13135	cg2840	actA
361	CgTB4_13210	cg2857	purF
362	CgTB4_13245	cg2867	gpx
363	CgTB4_13270	cg2874	purC
364	CgTB4_13335	cg2890	cg2890
365	CgTB4_13340	cg2891	pqo
366	CgTB4_13390	cg2903	cg2903
367	CgTB4_13425	cg2909	otsB
368	CgTB4_13435	cg2911	znuA1
369	CgTB4_13440	cg2912	znuC1
370	CgTB4_13445	cg2913	znuB1
371	CgTB4_13485	cg2922	cg2922
372	CgTB4_13500	cg2925	ptsS
373	CgTB4_13505	cg2927	scrB
374	CgTB4_13525	cg2932	cg2932
375	CgTB4_13545	cg2937	cg2937
376	CgTB4_13560	cg2940	cg2940
377	CgTB4_13630	cg2954	cynT
378	CgTB4_13645	cg2958	butA
379	CgTB4_13660	cg2962	cg2962
380	CgTB4_13675	cg2964	guaB1
381	CgTB4_13680	cg2965	cg2965
382	CgTB4_13685	cg2966	cg2966
383	CgTB4_13795	cg2992	cg2992
384	CgTB4_13800	cg2993	cg2993
385	CgTB4_13805	cg2994	cg2994
386	CgTB4_13855	cg3011	groEL2
387	CgTB4_14035	cg3047	ackA
388	CgTB4_14040	cg3048	pta
389	CgTB4_14085	cg3058	tnp8b(ISCg8a)
390	CgTB4_14105	CgTB4_14105	CgTB4_14105
391	CgTB4_14130	cg3068	fda
392	CgTB4_14160	cg3074	cg3074
393	CgTB4_14180	cg3080	cg3080
394	CgTB4_14250	cg3096	ald
395	CgTB4_14260	cg3098	dnaJ
396	CgTB4_14265	cg3099	grpE
397	CgTB4_14305	cg3107	adhA
398	CgTB4_14370	cg3125	tctA
399	CgTB4_14375	cg3126	tctB
400	CgTB4_14380	cg3127	tctC
401	CgTB4_14400	cg3131	cg3131
402	CgTB4_14415	cg3134	cg3134
403	CgTB4_14420	cg3135	cg3135
404	CgTB4_14490	cg3151	tnp2b(ISCg2b)
405	CgTB4_14515	cg3156	cg3156
406	CgTB4_14630	cg3181	cg3181
407	CgTB4_14655	cg3189	ubiA
408	CgTB4_14670	cg3192	cg3192
409	CgTB4_14685	cg3195	cg3195
410	CgTB4_14695	cg3197	psp5
411	CgTB4_14700	cg3198	glpK
412	CgTB4_14745	cg3208	cg3208
413	CgTB4_14770	cg3212	cg3212
414	CgTB4_14790	cg3216	gntP
415	CgTB4_14795	cg3218	cg3218
416	CgTB4_14800	cg3219	ldh
417	CgTB4_14815	cg3223	cg3223
418	CgTB4_14870	cg3237	sodA
419	CgTB4_14950	cg3255	uspA3
420	CgTB4_14990	cg3264	cg3264
421	CgTB4_15155	cg3303	cg3303
422	CgTB4_15215	cg3317	cg3317
423	CgTB4_15225	cg3319	cg3319
424	CgTB4_15230	cg3320	cg3320
425	CgTB4_15235	cg3321	cg3321
426	CgTB4_15245	cg3323	ino1
427	CgTB4_15250	cg3324	cg3324
428	CgTB4_15275	cg3329	cg3329
429	CgTB4_15295	cg3334	cg3334
430	CgTB4_15405	cg3357	trpP
431	CgTB4_15440	cg3365	rmpC
432	CgTB4_15445	cg3366	sgcA
433	CgTB4_15450	cg3367	cg3367
434	CgTB4_15480	cg3373	cyeR
435	CgTB4_15485	cg3374	cye1
436	CgTB4_15490	cg3375	cg3375
437	CgTB4_15505	cg3378	cg3378
438	CgTB4_15530	cg3385	rhcD2
439	CgTB4_15550	cg3389	cg3389
440	CgTB4_15555	cg3390	cg3390
441	CgTB4_15560	cg3391	idhA1
442	CgTB4_15565	cg3392	idhA2
443	CgTB4_15585	cg3396	cg3396
444	CgTB4_15600	cg3399	cg3399
445	CgTB4_15620	cg3404	cg3404
446	CgTB4_15650	cg3411	cg3411
447	CgTB4_15740	cg3432	rpmH
